# Supplementary material for: Identification of novel drought-tolerant-associated SNPs in common bean (Phaseolus vulgaris)
Source: Front Plant Sci. 2015 Jul 21;6:546. doi: 10.3389/fpls.2015.00546 (PMC4508514; doi:10.3389/fpls.2015.00546)
Supplement: Supplementary file 1 [file Table1.XLSX]

## Sheet: Sheet1
Supp. Table 1. SNPs localization in P. vulgaris genome v1.0
SNP	Chromosome	Position	Alleles
1	4	42332	T/A
2	7	35970787	G/A
3	10	4780379	C/T
4	10	3736734	C/T
5	1	49940121	G/T
6	1	49895862	C/T
7	1	49877502	G/A
8	5	38823149	C/A
9	5	38835300	C/T
10	5	38920073	C/T
11	5	38974383	C/T
12	5	39283089	G/A
13	5	39497108	C/T
14	5	38484427	G/A
15	11	1685955	C/T
16	3	50018570	C/A
17	3	50004446	C/T
18	9	33508560	C/A
19	9	32716772	C/T
20	No Hit	-	C/T
21	9	36679374	C/T
22	9	36698444	C/T
23	9	36708916	G/T
24	9	36175644	G/A
25	1	49637944	C/A
26	1	49270570	C/T
27	1	49192664	G/A
28	1	49135007	C/T
29	1	49112768	C/A
30	1	49094676	C/T
31	1	49083235	G/A
32	2	47948594	G/A
33	2	47970599	C/T
34	2	47980004	C/A
35	2	47987001	C/T
36	2	48012524	G/A
37	2	48072185	C/A
38	2	48100260	C/T
39	2	48132234	C/A
40	2	48150014	G/A
41	2	48160048	G/T
42	2	46250506	G/T
43	2	46336206	G/A
44	2	46519870	C/T
45	4	2715056	G/A
46	4	2147821	G/A
47	4	2821555	C/A
48	11	2694651	C/T
49	3	11690764	G/A
50	6	24895025	G/T
51	6	25050918	G/A
52	6	25081425	C/T
53	6	25089752	C/T
54	6	25125451	G/T
55	6	25170816	G/T
56	1	48465164	G/A
57	3	39662131	G/A
58	9	13774000	G/T
59	6	21496816	C/T
60	6	21515087	G/A
61	6	21543340	C/T
62	6	21552759	C/T
63	6	21587807	C/T
64	9	16752482	G/T
65	9	16742708	G/A
66	9	16455625	G/A
67	9	16444499	C/T
68	4	1425710	C/T
69	2	46601897	C/T
70	10	38027125	C/T
71	7	41802016	C/A
72	11	10211587	C/T
73	5	28332644	C/T
74	9	34349360	C/T
75	9	34371998	G/A
76	10	38664857	G/T
77	2	2124698	C/A
78	6	20339410	C/T
79	6	20604580	G/A
80	6	20586317	G/T
81	2	3209570	G/T
82	10	43041682	G/A
83	11	46437627	G/T
84	11	41111337	G/A
85	11	41338437	C/T
86	10	5515880	C/T
87	10	5496894	C/T
88	7	40059550	C/T
89	7	40066089	G/A
90	2	3439975	G/A
91	2	3430217	G/A
92	11	10078807	G/A
93	11	46939681	C/A
94	7	36470000	G/A
95	4	1898833	C/A
96	4	1953313	C/T
97	10	2148539	C/T
98	2	36235577	G/A
99	10	3864266	C/A
100	10	4125203	G/T
101	11	46278166	G/A
102	11	46318879	C/A
103	11	46325452	G/A
104	11	46209312	C/A
105	3	514203	C/T
106	11	43219037	G/A
107	11	43742680	C/T
108	11	43666376	G/A
109	1	6355662	C/T
110	11	7406486	G/A
111	1	6589660	C/T
112	1	6772864	G/A
113	1	6805181	C/A
114	1	6823270	G/A
115	7	61520	G/A
116	11	14613699	G/A
117	6	25535809	G/A
118	10	39258971	C/T
119	11	41431062	G/A
120	4	370519	C/T
121	10	3784843	G/T
122	11	8161731	G/A
123	11	45828734	G/A
124	10	4796030	G/A
125	6	6923789	C/A
126	6	6930193	G/A
127	6	6943287	G/A
128	11	8860140	G/A
129	11	2018649	C/A
130	11	47716936	G/A
131	No Hit	-	G/A
132	10	5880741	C/A
133	10	5895876	C/T
134	10	5920382	C/T
135	7	34595566	G/A
136	9	31821639	G/A
137	11	47398413	C/T
138	11	47320724	G/T
139	10	5713884	C/T
140	10	5643846	C/T
141	10	5689746	G/A
142	10	5611988	G/A
143	No Hit	-	C/A
144	4	575006	C/T
145	2	6743	C/T
146	10	29590511	G/A
147	11	8221600	C/T
148	11	39118066	G/A
149	11	40105316	G/A
150	11	40158687	C/A
151	11	40171875	G/A
152	4	2000276	G/A
153	10	39191260	G/A
154	10	39185458	G/T
155	5	2501072	G/A
156	11	6641086	G/A
157	11	6616093	G/A
158	10	29623372	C/T
159	11	7850881	G/A
160	9	21132820	G/A
161	No Hit	-	G/A
162	No Hit	-	G/A
163	11	12292380	C/T
164	11	9279407	G/A
165	10	11438540	C/T
166	11	45633237	G/A
167	10	29902321	G/A
168	10	5953449	G/A
169	No Hit	-	C/T
