# Supplementary material for: Identification of novel drought-tolerant-associated SNPs in common bean (Phaseolus vulgaris)
Source: Front Plant Sci. 2015 Jul 21;6:546. doi: 10.3389/fpls.2015.00546 (PMC4508514; doi:10.3389/fpls.2015.00546)
Supplement: Supplementary file 2 [file Table2.XLSX]

## Sheet: Supplemental Table 2
Supp. Table 2. Alleles and Traits per individual. SNPs: a=homozygous Pinto Villa; b=homozygous Pinto Saltillo; h=heterozygous; u=undetermined.
Genotype	SNP1	SNP2	SNP3	SNP4	SNP5	SNP6	SNP7	SNP8	SNP9	SNP10	SNP11	SNP12	SNP13	SNP14	SNP15	SNP16	SNP17	SNP18	SNP19	SNP20	SNP21	SNP22	SNP23	SNP24	SNP25	SNP26	SNP27	SNP28	SNP29	SNP30	SNP31	SNP32	SNP33	SNP34	SNP35	SNP36	SNP37	SNP38	SNP39	SNP40	SNP41	SNP42	SNP43	SNP44	SNP45	SNP46	SNP47	SNP48	SNP49
Pinto Villa	a	a	a	a	a	a	a	a	a	a	a	a	a	a	a	a	a	a	a	a	a	a	a	a	a	a	a	a	a	a	a	a	a	a	a	a	a	a	a	a	a	a	a	a	a	a	a	a	a
Pinto Saltillo	b	b	b	b	b	b	b	b	b	b	b	b	b	b	b	b	b	b	b	b	b	b	b	b	b	b	b	b	b	b	b	b	b	b	b	b	b	b	b	b	b	b	b	b	b	b	b	b	b
1	a	b	h	h	b	b	b	u	u	b	b	u	u	a	b	b	b	a	b	u	u	u	h	u	a	b	b	b	b	b	b	b	u	u	u	u	u	u	u	u	u	h	u	u	h	b	u	b	u
2	u	h	h	h	b	b	b	b	h	b	a	h	u	u	u	b	b	a	b	b	b	b	b	b	a	b	b	b	b	b	b	b	b	b	b	b	b	b	b	b	b	h	u	u	b	b	b	h	a
3	u	a	b	b	b	b	b	b	b	b	b	b	b	a	a	b	b	a	b	b	b	b	b	b	a	b	b	b	b	b	b	b	b	b	u	u	b	b	b	b	b	b	b	b	b	u	u	a	a
4	u	a	b	b	b	b	b	u	b	b	b	b	b	a	a	b	b	a	b	a	a	a	u	b	a	b	b	b	b	b	b	b	b	b	b	b	b	b	b	b	b	b	b	b	h	u	u	a	a
5	h	h	u	u	b	b	b	a	h	a	a	u	h	a	u	u	b	a	u	u	h	h	u	b	a	b	b	b	b	b	b	b	b	b	b	b	b	b	b	b	b	u	u	b	u	h	u	u	a
6	a	b	a	a	b	b	b	b	h	a	a	h	h	a	u	b	b	a	u	u	h	h	u	b	a	b	b	b	b	b	b	b	b	b	b	b	b	b	b	b	b	b	b	b	b	b	b	a	a
7	h	b	a	a	b	b	b	u	b	b	b	h	h	a	b	b	b	a	a	h	h	h	u	b	a	b	b	b	b	b	b	b	b	b	b	b	b	b	b	b	b	b	b	b	u	h	u	u	a
8	h	u	h	h	b	b	b	u	h	u	a	u	u	a	b	b	b	a	h	h	u	u	a	b	a	b	b	b	b	b	b	b	b	b	b	b	b	b	b	b	b	b	b	b	h	u	u	u	a
9	a	b	u	a	b	b	b	u	u	b	u	b	b	a	u	b	b	a	u	u	h	h	u	b	a	b	b	b	b	b	b	b	b	b	b	b	u	h	u	u	u	u	u	u	b	u	u	u	a
10	h	u	h	h	b	b	b	a	h	u	a	h	h	a	h	b	b	a	h	b	u	u	h	b	a	b	b	b	b	b	b	b	b	b	b	u	b	b	b	u	b	b	b	b	h	u	u	u	a
11	u	a	u	a	b	b	b	b	h	u	u	h	h	a	b	b	b	a	a	h	h	h	u	b	a	b	b	b	b	b	b	b	b	b	b	b	b	b	b	b	b	b	b	b	b	h	u	b	a
12	a	h	u	u	b	b	b	u	h	b	a	h	u	a	u	b	b	a	u	b	u	b	u	b	a	b	b	b	b	b	b	b	u	b	b	b	b	b	b	b	b	b	b	b	h	h	u	b	a
13	a	a	u	u	b	b	b	b	b	b	b	b	b	a	u	b	b	a	h	b	u	u	h	b	a	b	b	b	b	u	b	b	b	b	b	b	b	b	b	b	b	u	h	b	u	h	u	u	a
14	a	a	u	h	u	b	b	b	u	a	u	u	b	a	h	b	u	a	h	u	h	u	u	b	a	b	b	b	b	b	b	b	b	b	b	b	b	b	b	b	b	h	u	b	h	u	u	h	a
15	h	u	u	u	b	b	b	u	h	u	a	h	u	a	u	b	b	a	h	u	h	h	a	b	a	b	u	b	b	b	b	b	b	b	b	b	b	b	b	b	b	b	b	b	u	u	u	b	a
16	u	u	b	b	b	b	b	a	u	u	b	u	u	a	u	u	b	a	u	b	b	b	b	b	a	b	b	b	b	b	b	b	b	b	b	b	b	b	b	b	b	b	b	b	b	u	u	u	a
17	b	a	b	b	b	b	b	b	h	a	u	h	u	a	u	b	b	a	b	b	b	b	u	b	a	b	b	b	b	b	b	b	b	b	b	b	b	b	b	b	b	b	b	b	b	u	u	b	a
18	a	h	u	h	b	b	b	b	u	u	b	u	b	a	u	b	b	a	b	b	b	b	b	b	a	b	b	b	b	b	b	b	b	b	b	b	b	b	b	b	b	b	b	b	a	h	a	u	u
19	a	u	a	u	u	b	b	b	u	u	b	u	b	a	b	b	b	a	b	b	u	b	u	u	a	b	b	b	b	b	b	b	b	u	u	b	b	h	b	u	u	u	u	u	u	b	u	b	u
20	u	u	a	a	b	b	b	b	h	b	b	h	h	u	b	b	b	a	b	h	h	h	a	u	a	b	b	b	b	b	b	u	a	a	a	u	a	a	a	a	a	a	a	a	b	b	b	u	u
21	h	h	h	h	b	b	b	u	u	u	u	u	b	a	u	b	b	a	b	h	u	u	a	u	a	b	b	b	b	b	b	b	u	u	u	b	h	h	u	u	u	u	u	u	u	b	u	u	u
22	a	b	b	b	b	b	b	a	a	a	a	a	a	a	b	b	b	a	b	a	a	u	a	b	a	u	b	b	b	b	b	b	b	b	b	b	b	b	b	b	b	b	b	b	b	b	b	b	a
23	a	a	b	b	b	b	b	b	h	a	u	h	h	a	a	b	b	a	b	h	h	h	u	b	a	b	b	b	b	b	b	b	b	b	b	b	b	b	b	b	b	b	b	b	u	h	u	a	a
24	h	u	b	b	b	b	b	u	h	u	b	h	h	a	u	a	u	a	b	u	h	u	u	b	a	b	b	b	b	b	b	b	u	u	u	b	h	h	u	u	u	b	b	u	u	u	u	u	a
25	u	a	b	b	b	b	b	u	h	a	a	u	b	a	h	u	b	a	b	h	u	u	a	b	a	b	b	b	b	b	b	b	b	b	b	b	u	b	b	b	b	b	b	b	u	h	u	u	a
26	h	a	b	b	b	b	b	b	h	b	u	u	u	u	u	u	b	a	b	a	a	a	a	b	a	b	b	b	b	b	b	b	b	b	b	b	b	b	b	b	b	b	b	b	u	h	u	u	a
27	u	a	b	b	b	b	b	b	u	b	a	u	b	a	u	b	b	a	b	h	u	u	a	b	a	b	b	b	b	b	b	b	b	b	b	b	b	b	b	b	b	u	b	b	h	h	u	h	a
28	a	a	b	b	b	b	b	u	h	u	a	h	h	a	a	b	b	a	b	u	h	h	u	b	a	b	b	b	b	b	b	b	b	b	b	b	b	b	b	b	b	b	b	b	h	h	u	a	a
29	h	a	b	b	b	b	b	u	h	u	b	u	b	a	h	b	b	a	b	u	h	u	u	b	a	b	b	b	b	b	b	b	b	b	b	b	b	b	b	b	b	b	b	b	h	h	u	h	a
30	h	u	b	b	b	u	b	b	h	b	u	h	h	a	h	b	b	a	b	b	u	u	h	b	a	b	b	b	b	b	b	b	b	b	b	b	b	b	b	b	b	b	b	b	h	h	u	h	a
31	a	u	b	b	b	b	b	b	u	u	u	b	b	a	u	b	b	a	b	h	h	u	a	b	a	b	b	b	b	b	b	b	b	b	b	b	b	b	b	b	b	b	b	b	h	u	u	b	a
32	h	u	u	h	b	b	b	u	h	u	u	h	h	a	u	b	b	a	u	b	h	u	u	b	a	b	b	b	b	b	b	b	b	b	b	b	b	u	b	b	b	b	b	b	h	u	u	u	a
33	h	a	b	b	b	b	b	a	h	b	b	h	h	a	a	b	b	a	b	u	h	h	u	b	a	b	b	b	b	b	b	b	b	b	b	b	b	b	b	b	b	b	b	b	u	a	a	a	a
34	h	h	u	h	b	b	b	u	h	a	a	h	u	a	h	b	b	a	b	u	h	h	u	b	a	b	b	b	b	b	b	b	b	b	b	b	b	b	b	b	b	b	b	b	h	u	u	u	a
35	a	b	b	b	b	b	b	a	a	a	a	a	a	a	a	b	b	a	a	u	h	u	u	b	a	b	b	b	b	b	b	b	b	b	b	b	b	b	b	b	b	b	b	b	a	a	a	a	a
36	a	a	b	b	b	b	b	b	u	b	u	b	b	a	u	b	b	a	b	a	a	a	a	b	a	b	b	b	b	b	b	b	b	b	b	b	b	b	b	b	b	b	b	b	u	u	u	h	a
37	a	h	b	b	u	b	b	u	u	a	a	h	h	a	u	b	b	a	a	a	a	b	u	b	a	b	b	b	b	b	b	b	b	b	b	b	b	b	b	b	b	b	b	b	b	b	b	b	a
38	a	a	a	a	u	b	b	b	b	b	b	b	b	a	a	b	b	a	h	b	b	b	u	b	a	b	b	b	b	b	b	b	u	b	b	b	b	b	b	b	b	b	b	b	b	b	b	a	a
39	a	h	u	u	b	b	b	a	a	a	a	a	u	a	u	b	b	a	a	a	a	a	a	b	a	b	b	b	b	b	b	b	b	b	b	b	b	b	b	b	b	b	b	b	b	b	b	b	a
40	a	b	a	a	b	b	b	b	b	b	b	b	b	a	u	b	b	a	a	a	a	a	a	b	a	b	b	b	b	b	b	b	b	b	b	b	b	b	b	b	b	b	b	b	b	b	b	a	a
41	u	a	u	h	b	b	b	u	u	b	u	u	u	a	u	u	b	a	b	u	h	h	u	b	a	b	b	b	b	b	b	b	b	b	b	b	b	b	b	b	b	b	b	b	b	b	b	u	a
42	u	a	u	u	b	b	b	b	u	u	u	u	b	a	u	b	b	a	b	h	h	h	a	b	a	b	b	b	b	b	b	b	b	b	b	b	b	b	b	b	b	b	b	b	b	h	u	h	a
43	a	h	b	u	b	b	b	u	u	a	b	u	u	a	a	b	b	a	h	b	u	b	u	b	a	b	b	b	b	b	b	b	b	b	b	b	b	u	b	b	b	b	b	b	a	a	u	u	a
44	b	a	b	b	b	u	b	b	b	a	b	b	b	a	u	b	b	a	b	b	b	b	b	b	u	b	u	b	b	b	b	b	b	b	b	b	b	b	b	b	b	b	b	b	u	b	u	u	a
45	a	u	h	h	b	b	b	b	b	u	b	b	b	a	h	b	b	a	u	u	h	h	u	b	a	b	b	b	b	b	b	b	b	b	b	b	b	b	b	b	b	b	b	b	u	h	u	h	a
46	h	a	a	a	b	b	b	u	b	b	b	b	b	a	b	b	b	a	a	b	b	b	b	b	a	b	b	b	b	b	b	b	b	b	b	b	b	b	b	b	b	b	b	b	b	h	b	b	a
47	a	b	h	h	b	b	b	a	a	a	a	a	a	a	h	b	b	a	b	b	b	b	u	b	a	b	b	b	b	b	b	b	b	b	b	b	b	b	b	b	b	b	b	b	u	h	u	h	a
48	h	u	u	u	b	b	b	b	h	u	u	h	h	a	u	b	b	a	b	h	h	h	a	b	a	b	b	b	b	b	b	b	b	b	b	b	b	b	b	b	b	b	b	b	u	u	u	u	a
49	h	a	u	u	b	b	b	u	h	u	u	h	h	a	h	b	b	a	u	a	a	a	a	b	a	b	b	b	b	b	b	b	b	b	b	b	b	b	b	b	b	b	b	b	b	b	u	h	a
50	u	u	b	b	b	b	b	b	u	b	a	u	b	a	u	b	b	a	b	u	u	u	a	b	u	b	b	b	b	b	b	b	b	b	b	b	b	b	b	b	b	b	b	b	u	a	u	b	a
51	b	a	b	b	b	b	b	b	u	b	b	u	u	a	a	u	b	a	b	a	a	a	a	b	a	b	b	b	b	b	b	b	b	b	b	b	b	b	b	b	b	b	b	b	u	b	u	a	a
52	u	a	b	b	b	b	b	u	h	a	u	u	h	a	u	u	b	a	b	b	u	u	u	b	a	b	b	b	b	b	b	b	b	b	b	b	b	b	b	b	b	b	b	b	h	u	u	h	a
53	u	a	b	b	b	b	b	b	u	b	a	u	b	a	a	b	b	a	b	h	h	u	a	b	a	b	b	b	b	b	b	b	b	b	b	b	b	b	b	b	b	b	b	u	a	a	a	a	a
54	a	a	b	b	b	b	b	u	h	b	a	h	h	a	u	b	b	a	b	b	u	u	u	b	a	b	b	b	b	b	b	b	b	b	b	b	b	b	b	b	b	b	b	b	a	a	a	u	a
55	h	u	b	b	b	b	b	b	u	u	u	u	b	a	h	b	b	a	h	u	h	h	a	b	a	b	b	b	b	b	b	b	b	b	b	b	b	b	b	b	b	b	b	b	u	h	u	u	a
56	u	h	u	u	b	b	b	u	h	u	a	h	h	a	b	b	b	a	u	h	h	u	a	b	a	b	b	b	b	b	b	b	b	b	b	b	b	b	b	b	b	b	b	b	h	u	u	b	a
57	u	h	b	u	b	b	b	u	h	u	b	u	u	a	u	b	b	a	h	h	h	u	a	b	a	b	b	b	b	b	b	b	b	b	b	b	b	b	b	b	b	b	b	b	u	h	u	b	a
58	h	u	b	b	b	b	b	u	h	u	u	u	u	a	b	b	b	a	b	a	a	a	a	b	a	b	b	b	b	b	b	b	b	b	b	b	b	b	b	b	b	b	b	b	u	h	u	u	u
59	h	h	b	b	b	b	b	b	h	b	u	u	b	a	h	b	b	a	b	h	h	h	u	b	a	b	b	b	b	b	b	b	b	b	b	b	b	b	b	b	b	b	b	b	u	h	u	h	a
60	u	u	u	u	b	b	b	u	u	a	a	u	u	a	u	b	b	a	b	b	u	u	u	b	a	b	b	b	b	b	b	b	b	b	b	b	b	b	b	b	b	u	u	b	b	b	b	h	a
61	h	u	a	a	b	b	b	a	a	a	a	a	a	a	b	b	b	a	b	h	h	u	u	b	a	b	b	b	b	b	b	b	b	b	b	b	b	b	b	b	b	b	b	b	b	b	b	b	a
62	u	u	u	u	b	b	b	b	u	u	u	u	u	a	b	u	b	a	h	h	h	h	u	b	a	b	b	b	b	b	b	b	b	b	b	b	b	b	b	b	b	b	b	b	h	h	u	b	a
63	a	h	a	a	b	b	b	b	b	b	b	b	b	a	h	b	b	a	h	h	h	h	a	b	a	b	b	b	b	b	b	b	b	b	b	b	b	b	b	b	b	b	b	b	a	a	a	h	a
64	h	u	b	b	b	b	b	b	u	b	u	u	u	a	u	b	b	a	h	u	h	h	u	b	a	b	b	b	b	b	b	b	b	b	b	b	b	b	b	b	b	b	b	b	h	h	u	b	a
65	u	b	b	b	b	b	b	a	u	a	a	u	u	a	u	b	b	a	u	b	b	b	b	b	a	b	b	b	b	b	b	b	b	b	b	b	b	b	b	b	b	b	b	b	u	u	u	u	a
66	u	u	b	u	b	b	b	u	h	b	b	b	b	a	b	b	b	a	u	b	u	b	u	b	a	b	b	b	b	b	b	b	b	b	b	b	b	b	b	b	b	b	b	b	h	u	u	b	a
67	a	h	b	b	b	b	b	u	h	b	b	b	b	a	h	b	b	a	u	b	u	u	b	b	a	b	b	b	b	b	b	b	b	b	b	b	b	b	b	b	b	b	b	b	u	u	u	u	a
68	u	u	h	h	b	b	b	b	u	a	u	u	b	a	b	b	b	a	u	h	u	h	u	b	a	b	b	b	b	b	b	b	b	b	b	b	b	b	b	b	b	b	b	b	u	u	u	u	a
69	b	b	b	b	b	b	b	a	a	a	a	a	a	a	u	b	b	a	b	a	a	a	a	b	a	b	b	b	b	b	b	b	b	b	b	b	b	b	b	b	b	b	b	b	h	b	u	h	a
70	b	u	b	b	b	b	b	u	h	a	a	h	u	a	u	b	b	a	b	h	h	u	a	b	a	b	b	b	b	b	b	b	b	b	b	b	b	b	b	b	b	b	b	b	u	b	u	u	a
71	h	a	a	a	b	b	b	b	b	b	b	b	b	a	u	b	b	a	h	a	a	a	a	b	a	b	b	b	b	b	b	b	b	b	b	b	b	b	b	b	b	b	b	b	b	h	b	b	a
72	h	b	b	b	b	b	b	b	h	u	u	h	u	a	u	b	b	a	h	h	h	h	a	b	a	b	b	b	b	b	b	b	b	b	b	b	b	b	b	b	b	u	u	b	u	h	u	u	a
73	h	u	u	u	b	b	b	b	h	u	u	h	h	a	u	b	b	u	b	b	h	u	u	b	a	b	b	b	b	b	b	b	b	b	b	b	b	b	b	b	b	h	u	b	u	h	u	u	a
74	h	u	u	u	b	b	b	u	h	u	a	h	h	a	h	b	b	a	u	h	h	h	a	b	a	b	b	b	b	b	b	b	u	u	u	b	h	h	u	u	u	u	u	u	u	h	u	h	a
75	a	u	u	u	b	b	b	b	h	a	u	h	h	a	b	a	u	a	b	u	h	u	u	b	a	b	b	b	b	b	b	u	u	h	u	u	a	u	u	u	u	u	u	u	b	b	b	u	a
76	u	u	u	u	b	b	b	u	h	b	a	h	h	a	u	u	u	a	u	h	h	h	a	b	a	b	b	b	b	b	b	b	u	u	u	b	h	h	u	b	u	h	u	u	u	h	u	u	a
77	a	b	u	u	b	b	b	b	b	b	b	b	b	a	a	b	b	a	a	a	a	a	a	b	a	b	b	b	b	b	b	b	b	b	b	b	b	b	b	b	b	b	b	b	a	a	a	a	a
78	u	h	h	h	b	b	b	b	u	u	u	u	b	a	u	b	b	a	h	a	a	a	a	b	a	b	b	b	b	b	b	b	b	b	b	b	b	b	b	b	b	h	u	b	h	u	u	u	a
79	a	h	b	b	b	b	b	u	h	a	a	a	a	a	u	b	b	a	b	u	h	u	a	b	a	b	b	b	b	b	b	b	b	b	b	b	b	b	b	b	b	u	u	b	a	a	a	h	a
80	h	u	b	b	b	b	b	u	h	u	u	u	u	a	u	a	u	a	b	u	h	u	u	b	a	b	b	b	b	b	b	b	u	u	u	b	h	h	u	u	u	h	u	b	h	h	u	h	a
81	a	h	h	h	b	b	b	u	u	a	a	a	u	a	h	b	b	a	b	a	a	a	a	b	a	b	b	b	b	b	b	b	b	b	u	b	h	h	u	u	u	a	a	u	h	b	u	a	a
82	u	u	h	h	b	b	b	a	a	a	a	a	u	a	h	b	b	a	b	a	a	a	a	b	a	b	b	b	b	b	b	u	u	h	h	b	a	u	u	h	h	u	u	u	h	h	u	a	a
83	h	h	h	h	b	b	b	a	h	a	a	u	u	a	h	b	b	a	h	h	h	h	a	b	a	b	b	b	b	b	b	b	b	b	b	b	b	b	b	b	b	u	u	b	b	b	b	h	a
84	h	h	u	u	b	b	b	u	h	a	a	h	u	a	h	b	b	a	b	h	h	h	a	b	a	b	b	b	b	b	b	b	b	b	b	b	b	b	b	b	b	u	u	b	b	h	b	h	a
85	a	h	b	u	b	b	b	b	u	u	u	u	b	a	b	b	b	a	h	u	h	h	u	b	a	b	b	b	b	b	b	b	b	b	b	u	b	b	b	b	b	b	b	b	u	u	a	h	a
86	u	a	u	u	b	b	b	a	a	a	a	a	u	a	h	b	b	a	b	u	u	b	u	b	a	b	b	b	b	b	b	b	u	u	u	b	h	h	u	u	u	u	u	u	b	u	u	u	a
87	u	a	u	u	b	u	b	b	h	u	u	h	h	a	u	b	b	a	b	u	u	u	a	b	a	b	b	b	b	b	b	u	u	u	u	u	a	u	u	u	u	u	u	u	u	u	u	h	a
88	a	u	h	h	b	b	b	u	u	a	a	u	u	a	a	b	b	a	b	b	b	b	b	b	a	b	b	b	b	b	b	b	b	b	b	b	b	b	b	b	b	b	b	b	u	h	u	a	a
89	h	h	h	h	b	b	b	b	u	u	u	u	u	a	a	b	b	a	b	u	h	u	u	b	a	b	b	b	b	b	b	b	b	b	b	b	b	b	b	b	b	b	b	b	u	h	u	a	a
90	u	u	u	u	b	b	b	u	h	a	u	h	h	a	a	b	b	a	u	b	u	u	u	b	a	b	b	b	b	b	b	b	b	b	b	b	b	b	b	b	b	b	b	b	u	u	u	a	a
91	u	u	b	b	b	b	b	u	u	a	a	u	u	a	h	b	b	a	h	h	h	h	u	b	a	b	b	b	b	b	b	b	b	b	b	b	b	b	b	b	b	b	b	b	u	u	u	h	a
92	u	a	b	b	b	b	b	u	h	u	a	h	h	a	h	b	b	a	b	h	u	u	a	b	a	b	b	b	b	b	b	b	b	b	b	b	b	b	b	b	b	b	b	b	h	u	u	u	a
93	b	a	b	b	b	b	b	a	h	b	a	u	b	a	a	b	b	a	b	a	a	a	a	u	a	b	b	b	u	b	b	b	b	b	b	b	b	b	b	u	b	b	b	b	a	a	a	a	a
94	h	u	b	u	b	b	b	u	u	a	a	u	a	a	h	b	b	a	u	b	u	u	u	b	a	b	b	b	u	b	b	b	b	b	b	b	b	b	b	b	b	b	b	b	u	h	u	h	a
95	a	h	a	h	b	b	b	a	a	a	a	a	u	a	b	b	b	a	u	h	h	h	u	b	a	b	b	u	u	b	b	b	b	b	b	b	b	b	b	b	b	u	u	b	b	b	b	b	a
96	a	u	a	a	b	u	b	u	h	a	u	a	u	a	b	b	b	u	h	h	h	h	a	b	a	b	b	b	b	b	b	b	b	b	b	u	b	b	b	b	b	u	u	b	u	b	u	h	a
97	b	a	b	b	b	b	b	a	u	a	a	a	a	a	a	b	b	a	b	b	b	b	b	b	a	b	b	b	b	b	b	b	b	b	b	u	b	b	b	b	b	b	b	b	b	b	b	u	a
98	u	h	b	b	b	b	b	u	h	b	u	u	u	a	h	b	b	a	b	b	b	b	b	b	a	b	b	b	b	b	b	b	b	b	b	b	b	b	b	b	b	b	b	b	h	u	u	a	a
99	a	b	b	b	b	b	b	a	a	a	a	a	a	a	a	u	b	a	b	b	b	b	b	b	a	b	b	b	b	b	b	b	b	b	b	b	b	b	b	b	b	b	b	b	b	a	b	a	a
100	h	u	u	h	b	b	b	a	h	a	a	h	h	a	h	b	b	a	u	h	h	h	u	b	a	b	b	b	b	b	b	b	b	b	b	u	b	b	b	b	b	b	b	b	u	h	u	h	a
101	a	a	a	a	b	b	b	a	h	a	a	a	u	a	a	b	b	u	h	h	h	h	u	b	u	b	b	b	b	b	b	b	b	u	b	u	b	b	b	b	b	b	u	b	u	h	u	h	a
102	h	a	b	b	b	b	b	u	u	u	u	h	u	a	u	b	b	a	b	h	h	h	u	b	a	b	b	b	b	b	b	b	b	b	b	u	b	b	b	b	b	b	b	b	u	h	u	h	a
103	u	b	b	b	b	b	b	a	a	a	a	a	a	a	b	b	u	a	b	h	h	h	u	b	a	b	b	b	b	b	b	b	b	b	b	b	b	b	b	b	b	h	u	b	a	a	a	u	a
104	u	u	b	u	b	b	b	u	h	b	u	u	u	a	b	b	u	a	b	u	h	h	u	b	a	b	b	b	b	b	b	b	b	b	b	b	b	b	b	u	b	b	b	b	u	u	u	b	a
105	a	u	b	b	b	b	b	b	b	b	b	h	h	a	u	b	b	a	h	a	a	a	a	b	a	b	b	b	b	b	b	b	b	b	b	b	b	b	b	b	b	b	b	b	a	a	a	b	a
106	b	u	a	a	b	b	b	b	b	b	b	b	b	a	a	b	b	a	h	a	a	a	a	b	a	b	b	b	b	b	b	u	b	b	b	b	b	b	b	b	b	b	b	b	u	b	u	u	a
107	u	a	u	h	b	b	b	u	h	u	u	h	u	a	a	b	b	a	b	u	h	u	u	b	a	b	b	b	b	b	b	b	b	b	b	b	b	b	b	b	b	b	b	b	b	h	b	a	a
108	h	a	b	b	u	b	b	u	h	b	a	a	a	a	b	b	b	a	b	a	a	a	a	b	a	b	b	b	b	b	b	b	b	b	u	b	b	b	b	b	b	b	b	b	b	b	b	b	a
109	h	h	h	h	b	b	b	u	h	a	a	h	h	a	u	b	b	a	h	b	h	u	h	b	a	b	b	b	b	b	b	b	b	b	b	b	b	b	b	b	b	b	b	b	b	b	b	u	a
110	u	a	b	b	b	b	b	a	a	a	a	a	a	a	b	b	b	a	b	b	b	b	b	b	a	b	b	b	b	b	b	b	b	b	b	b	b	b	b	b	b	b	b	b	a	a	a	b	a
111	u	u	b	b	b	b	b	b	u	u	u	u	u	a	h	b	b	a	u	h	u	u	a	b	a	b	b	b	b	b	b	b	b	b	b	b	b	b	b	b	b	b	b	b	a	a	a	h	a
112	a	a	b	b	b	b	b	u	h	a	a	u	u	a	u	b	b	a	b	h	h	h	u	b	a	b	b	b	b	b	b	b	b	b	b	b	b	b	b	b	b	b	b	b	a	a	a	h	a
113	h	a	b	b	b	b	b	a	a	a	a	a	a	a	b	b	b	a	b	a	a	a	a	b	a	b	b	b	b	b	b	b	b	b	b	b	b	b	b	b	b	b	b	b	a	h	a	b	a
114	h	u	b	b	b	b	b	u	h	u	u	u	u	a	a	b	b	a	b	h	h	u	a	b	a	b	b	b	b	b	b	b	b	b	b	u	b	b	b	b	b	b	b	b	b	u	u	u	a
115	u	a	b	b	b	b	b	a	h	a	a	u	u	a	u	b	b	a	b	u	h	u	u	b	a	b	b	b	b	b	b	b	b	b	b	b	b	b	b	b	b	b	b	b	b	b	b	h	a
116	h	a	b	b	b	b	b	u	h	u	u	u	u	a	h	b	b	a	b	h	u	h	u	b	a	b	b	b	b	b	b	b	b	b	b	b	b	b	b	b	b	b	b	b	h	u	u	a	a
117	u	u	b	b	b	b	b	a	h	b	a	b	b	a	a	b	b	a	b	u	h	u	u	b	a	b	b	b	b	b	b	b	b	b	b	b	b	b	b	b	b	u	u	u	u	a	a	a	a
118	h	b	b	b	b	b	b	u	h	u	u	h	h	a	a	b	b	a	h	b	b	b	b	b	a	b	b	b	b	b	b	b	b	b	b	b	b	b	b	b	b	b	b	b	h	h	u	a	a
119	u	b	a	u	u	b	b	u	h	a	a	h	h	a	b	b	b	a	b	u	u	u	a	b	a	b	b	b	b	b	b	b	b	b	b	b	b	b	b	b	b	b	b	b	a	h	a	b	a
120	h	u	u	a	u	h	b	u	h	a	a	u	u	a	b	b	b	a	b	h	h	h	a	b	a	b	b	b	b	b	b	b	u	b	u	b	u	h	u	b	u	a	a	a	b	b	b	u	a
121	u	a	b	b	b	b	b	b	b	b	b	b	u	a	b	b	b	a	b	h	h	h	u	b	a	b	b	b	b	b	b	b	b	b	b	b	b	b	b	b	b	u	b	b	h	u	u	a	a
122	b	a	b	b	b	b	b	b	b	b	b	b	b	a	h	b	b	a	b	b	u	u	h	b	a	b	b	b	b	b	b	b	b	b	b	b	b	b	b	b	b	b	b	b	b	b	b	h	a
123	h	b	u	h	b	b	b	b	u	a	u	u	u	a	b	b	b	a	a	h	u	u	a	b	a	b	b	b	b	b	b	b	b	b	b	b	b	b	b	b	b	b	b	b	h	h	u	b	a
124	h	b	h	h	b	b	b	b	b	b	b	b	b	a	b	b	b	a	a	a	a	a	a	b	a	b	b	b	b	b	b	b	b	b	b	b	b	b	b	b	b	b	b	b	h	h	u	b	a
125	b	a	b	b	b	b	b	u	b	b	b	b	b	a	b	b	b	a	b	a	a	a	a	b	a	b	b	b	b	b	b	b	b	b	b	b	b	b	b	b	b	b	b	b	b	b	b	a	a
126	h	a	b	b	b	b	b	u	h	u	u	u	u	a	u	b	b	a	b	a	a	a	a	b	a	b	b	b	b	b	b	b	b	b	b	b	b	b	b	b	b	b	b	b	h	u	u	h	a
127	u	u	b	b	b	b	b	u	h	u	u	a	a	a	h	u	b	a	b	b	b	b	u	b	a	b	b	b	b	b	b	b	b	b	b	b	b	b	b	b	b	u	u	b	h	u	u	h	a
128	u	a	b	b	b	b	b	u	b	b	b	b	b	a	b	b	b	a	u	a	a	a	a	b	a	b	b	b	b	b	b	b	b	b	b	b	b	b	b	b	b	b	b	b	a	u	a	b	a
129	u	a	b	b	b	b	b	b	b	b	b	b	b	a	b	b	b	a	b	a	a	a	a	b	a	b	b	b	b	b	b	b	b	b	b	b	b	b	b	b	b	b	b	b	b	b	b	b	a
130	u	a	b	b	b	u	b	u	h	u	u	a	a	a	b	b	b	a	b	a	a	a	a	b	a	b	b	b	b	b	b	b	b	b	b	b	b	b	b	b	b	b	b	b	b	b	b	b	a
131	u	u	b	b	u	b	b	b	h	b	a	h	h	a	u	b	b	a	b	b	u	b	u	b	a	b	b	b	b	b	b	b	u	b	b	b	b	b	b	b	b	h	u	b	h	u	a	h	a
132	u	h	u	u	b	b	b	b	h	u	u	h	h	a	u	b	b	a	b	b	h	u	u	b	a	b	b	b	b	b	b	b	u	u	u	b	b	h	b	b	u	u	u	u	h	h	u	h	a
133	a	a	b	b	b	b	b	b	h	a	a	h	h	a	a	b	b	a	b	a	a	a	a	b	a	b	b	b	b	b	b	b	b	b	b	b	b	b	b	b	b	b	b	b	a	a	a	u	a
134	u	h	u	u	b	b	b	u	h	a	u	u	u	a	u	b	b	a	b	b	h	u	u	b	a	b	b	b	b	b	b	b	b	b	b	b	b	b	b	b	b	h	h	u	u	h	u	b	a
135	h	a	b	b	u	b	b	b	u	a	b	u	h	a	h	b	b	a	b	b	h	u	u	b	a	b	b	b	b	b	b	b	b	b	u	b	b	b	b	b	b	b	b	b	a	a	a	h	a
136	u	a	b	b	b	b	b	u	h	u	u	h	u	a	a	b	b	a	b	b	u	b	u	b	a	b	b	b	b	b	b	b	b	b	b	b	b	b	b	b	b	b	b	b	a	a	a	a	a
137	b	a	b	b	b	b	b	u	u	a	a	u	a	a	a	u	b	a	b	b	b	b	b	b	a	b	b	b	b	b	b	b	b	b	b	b	b	b	b	b	b	b	b	b	b	b	b	a	a
138	u	a	u	u	b	b	b	u	h	u	u	h	h	a	u	u	b	a	b	h	h	h	u	b	u	b	b	b	b	b	b	u	u	h	u	u	a	u	u	u	u	u	u	u	h	h	u	u	a
139	a	a	b	b	b	b	b	u	h	b	b	u	h	a	b	b	b	a	b	a	a	a	u	b	a	b	b	b	b	b	b	b	b	b	b	b	b	b	b	b	b	a	a	b	a	a	a	h	a
140	u	u	a	u	b	b	b	b	b	b	b	b	b	a	a	b	b	a	h	u	u	u	a	b	a	b	b	b	b	b	b	b	b	b	b	b	b	b	b	b	b	b	b	b	b	u	u	a	a
141	a	h	a	a	b	b	b	b	b	b	b	b	b	a	a	b	b	a	h	a	a	a	a	b	a	b	b	b	b	u	b	b	b	b	b	b	b	b	b	b	b	b	b	b	h	a	u	a	a
142	a	a	b	b	b	b	b	u	h	a	u	h	h	a	h	b	b	a	b	u	h	h	u	b	a	b	b	b	b	b	b	b	b	b	b	b	b	b	b	b	b	b	b	b	u	u	u	h	a
143	h	a	b	b	u	b	b	u	h	u	a	h	u	a	u	b	b	a	b	h	h	h	u	b	a	b	b	b	b	b	b	b	b	b	b	b	b	b	b	b	b	b	b	b	h	h	u	b	a
144	h	u	u	h	b	b	b	u	h	u	b	h	h	a	b	b	b	a	b	b	b	b	b	b	a	b	b	b	b	b	b	b	u	b	u	b	h	u	u	b	u	b	b	u	h	h	u	b	a
145	u	h	b	b	b	b	b	u	h	u	u	h	h	a	h	b	b	a	h	b	b	b	b	b	a	b	b	b	b	b	b	b	b	b	b	b	b	b	b	b	b	b	b	b	u	h	u	h	a
146	a	h	a	u	b	b	b	a	a	a	a	a	a	a	b	b	b	a	h	u	h	h	u	b	a	b	b	b	b	b	b	b	b	b	b	b	b	b	b	b	b	b	b	b	b	b	b	b	a
147	u	h	h	h	b	b	b	b	h	a	u	h	h	a	h	b	b	a	h	u	h	h	u	b	a	u	b	b	b	b	b	b	b	b	b	b	b	b	b	b	b	b	b	b	b	b	b	h	a
148	a	h	b	b	b	b	b	u	h	b	b	b	b	a	u	b	b	a	b	b	b	b	b	b	a	b	b	b	b	b	b	b	b	b	b	b	b	b	b	b	b	b	b	b	a	a	a	a	a
149	h	a	b	b	b	b	b	u	h	u	u	h	h	a	u	b	b	a	b	b	h	u	u	b	a	b	b	b	b	b	b	b	b	b	b	b	b	b	b	b	b	b	b	b	h	h	u	a	a
150	a	u	a	a	b	b	b	b	h	b	a	h	h	a	b	b	b	a	b	a	a	a	a	b	u	b	b	b	b	b	b	b	u	u	h	u	a	h	u	h	h	a	a	u	b	b	b	a	a
151	h	a	b	b	b	b	b	u	h	a	a	u	h	a	a	b	b	a	b	b	b	b	b	b	a	b	b	b	b	b	b	b	b	b	b	b	b	b	b	b	b	b	b	b	h	u	u	a	a
152	h	a	b	b	b	b	b	b	h	u	a	u	h	a	a	b	b	a	b	u	h	h	u	b	a	b	b	b	b	b	b	b	b	b	b	b	b	b	b	b	b	b	b	b	u	h	u	a	a
153	a	a	a	a	b	b	b	u	h	b	b	h	a	a	a	b	b	a	b	b	b	b	b	b	a	b	b	b	b	b	b	b	b	u	b	b	b	b	b	b	b	b	b	b	b	a	b	a	a
154	h	h	h	h	b	b	b	u	h	u	u	h	h	a	h	u	b	a	h	h	h	h	u	b	a	b	b	b	b	b	b	b	b	b	b	b	b	b	b	b	b	b	b	b	b	b	b	h	a
155	u	h	b	b	b	b	b	u	h	u	a	u	u	a	h	u	b	a	h	h	h	h	u	b	a	b	b	b	b	b	b	b	b	b	b	b	b	b	b	b	b	u	u	b	h	h	u	h	a
156	u	u	u	u	b	b	b	b	h	a	a	h	u	a	h	b	b	a	b	b	u	b	u	b	a	b	b	b	b	b	b	b	b	b	b	b	b	b	b	b	b	b	b	b	b	b	u	h	a
157	a	a	u	b	b	b	b	b	h	a	u	u	u	a	b	b	b	a	u	b	u	b	u	b	a	b	b	b	b	b	b	b	b	b	b	b	b	b	b	b	b	b	b	b	u	u	a	h	a
158	a	a	h	h	b	b	b	a	a	a	a	a	a	a	a	u	b	a	a	h	h	h	u	u	a	b	b	b	b	b	b	b	b	b	b	b	b	b	b	b	b	b	b	b	b	b	u	a	a
159	h	a	b	b	b	b	b	b	b	b	b	b	b	a	h	b	b	a	b	a	a	a	a	b	a	b	b	b	b	b	b	b	b	b	b	b	b	b	b	b	b	b	b	b	b	h	b	h	a
160	u	a	b	b	b	b	b	b	h	u	u	u	u	a	a	b	b	a	b	h	u	u	a	b	a	b	b	b	b	b	b	b	b	b	b	b	b	b	b	b	b	b	b	b	h	h	u	a	a
161	u	u	b	u	b	b	b	b	u	a	a	u	a	a	u	u	b	a	b	b	u	b	u	b	a	b	b	b	b	b	b	b	b	b	b	b	b	b	b	b	b	b	b	b	u	u	a	u	a
162	h	u	h	h	b	b	b	u	h	u	u	h	h	a	h	b	b	a	u	u	h	h	u	b	a	b	b	b	b	b	b	b	b	b	b	b	b	b	b	b	b	u	b	b	h	h	u	h	a
163	u	a	b	b	b	b	b	a	a	a	a	a	a	a	b	b	b	a	b	u	h	h	u	b	a	b	b	b	b	b	b	u	b	b	b	b	b	b	b	b	b	b	b	b	b	b	b	b	a
164	h	a	b	b	b	b	b	u	h	u	u	h	h	a	b	b	b	u	b	b	u	u	u	b	a	b	b	b	b	b	b	b	b	b	b	b	b	b	b	b	b	b	b	b	u	h	u	b	a
165	u	h	h	h	b	b	b	b	h	u	a	h	h	a	h	b	b	a	h	h	h	h	u	b	a	b	b	b	b	b	b	b	b	b	b	b	b	b	b	b	b	b	b	b	b	u	u	h	a
166	a	a	b	b	b	b	b	a	a	a	a	a	a	u	a	b	b	a	b	b	b	b	b	b	a	b	b	b	b	b	b	b	b	b	b	b	b	b	b	b	b	b	b	b	a	a	a	h	a
167	a	a	b	b	b	b	b	a	h	a	u	h	u	a	h	u	b	a	b	a	a	a	a	b	a	b	b	b	b	b	b	b	b	b	b	b	b	b	b	b	b	b	b	b	a	a	a	h	a
168	h	a	h	h	b	b	b	b	h	u	b	u	u	a	u	b	b	a	h	h	h	h	u	b	a	u	b	b	b	b	b	b	b	b	b	b	b	b	b	b	b	b	b	b	h	h	u	u	a
169	u	a	u	u	b	b	b	u	h	u	u	h	u	a	u	u	b	a	b	u	h	u	u	b	u	b	b	b	b	b	b	b	b	b	b	b	b	b	b	b	b	b	b	b	u	h	u	h	a
170	u	a	u	b	b	b	b	a	a	a	a	a	a	a	b	b	b	a	b	a	a	a	a	b	a	b	b	b	b	b	b	b	b	b	b	b	b	b	b	b	b	b	b	b	h	h	u	b	a
171	h	u	u	h	b	b	b	a	a	a	a	a	a	a	u	b	b	a	h	u	h	u	u	b	a	b	b	b	b	b	b	b	b	b	b	b	b	b	b	b	b	b	b	b	b	b	b	a	a
172	h	a	b	b	b	b	b	b	b	b	b	b	b	a	b	u	b	a	b	u	h	u	u	b	a	b	b	b	b	b	b	b	b	b	b	b	b	b	b	b	b	b	b	b	h	h	u	b	a
173	u	a	b	b	b	b	b	a	a	a	a	a	a	a	h	b	b	a	b	a	a	a	a	b	a	b	b	b	b	b	b	b	b	b	b	b	b	b	b	b	b	b	b	b	a	a	a	h	a
174	u	a	b	b	b	b	b	a	h	b	u	u	u	a	b	b	b	a	b	b	u	u	h	b	a	b	b	b	b	b	b	b	b	b	u	b	b	b	b	b	b	b	b	b	a	a	a	u	a
175	a	a	a	a	b	b	b	a	a	a	a	a	a	a	b	a	a	a	b	b	b	b	b	b	a	b	b	b	b	b	b	b	b	b	b	b	b	b	b	b	b	b	b	b	b	b	b	h	a
176	a	a	b	b	b	b	b	u	h	a	a	a	a	a	b	u	b	a	b	a	a	a	a	b	a	b	b	b	b	b	b	b	b	b	b	u	b	b	b	b	b	b	b	b	a	a	b	b	a
177	b	u	b	b	b	b	b	b	h	b	a	u	u	a	h	b	b	a	u	h	h	h	u	b	a	b	b	b	b	b	b	b	b	b	b	b	b	b	b	b	b	b	b	b	h	b	u	h	a
178	h	a	b	b	b	b	b	b	u	b	b	b	b	a	b	u	b	a	b	b	b	b	b	b	a	b	b	b	b	b	b	b	b	b	b	b	b	b	b	b	b	b	b	b	u	h	u	b	a
179	a	b	b	b	b	b	b	b	b	b	b	b	b	a	b	b	b	a	u	a	a	a	a	b	a	b	b	b	b	b	b	b	b	b	b	b	b	b	b	b	b	b	b	b	a	a	a	b	a
180	h	a	b	u	b	b	b	a	u	a	a	a	a	a	b	b	b	a	b	u	h	u	u	b	a	b	b	b	b	b	b	b	b	b	b	b	b	b	b	b	b	u	b	b	b	u	u	b	a
181	a	a	b	b	b	b	b	u	h	b	a	u	u	a	h	b	b	a	b	b	b	b	u	b	a	b	b	b	b	b	b	b	b	b	b	b	b	b	b	b	b	h	u	b	a	a	a	h	a
182	a	u	u	u	b	b	b	u	h	u	u	h	h	a	a	b	b	a	u	h	h	h	a	b	a	b	b	b	b	b	b	b	b	b	b	b	b	b	b	b	b	b	b	b	u	u	u	a	a
183	a	u	b	b	b	b	b	b	h	u	a	h	u	a	h	b	b	a	b	b	b	b	b	b	a	b	b	b	b	b	b	b	b	b	b	b	b	b	b	b	b	h	u	b	a	a	a	h	a
184	a	b	b	b	b	b	b	b	b	b	b	b	b	a	b	b	b	a	b	b	b	b	b	b	a	b	b	b	b	b	b	b	b	b	b	b	b	b	b	b	b	a	a	b	a	a	a	b	a
185	u	u	a	u	b	b	b	b	b	b	b	b	b	a	b	b	b	a	b	h	h	h	u	b	a	b	b	b	b	b	b	b	b	b	b	b	b	b	b	b	b	u	u	b	h	u	u	b	a
186	b	a	b	b	b	b	b	u	h	b	u	u	u	a	h	b	b	a	b	h	h	h	u	b	a	b	b	b	b	b	b	b	b	b	b	b	b	b	b	b	b	b	b	b	b	b	b	h	a
187	h	a	b	b	b	b	b	a	a	a	a	a	a	a	h	b	b	a	b	b	b	b	b	b	a	b	b	b	b	b	b	b	b	b	b	b	b	b	b	b	b	b	b	b	b	h	u	b	a
188	a	u	a	u	b	b	b	u	h	u	u	h	h	a	u	b	u	a	h	u	h	h	u	b	a	b	b	b	b	b	b	b	b	u	u	b	b	h	b	u	u	u	u	u	b	h	u	u	a
189	h	a	b	b	b	b	b	a	a	a	a	a	a	a	b	b	b	a	b	u	h	h	u	b	a	b	b	b	b	b	b	b	b	b	b	b	b	b	b	b	b	b	b	b	h	h	u	b	a
190	a	u	u	h	u	b	b	a	a	a	a	a	a	a	a	b	b	a	b	b	u	u	h	b	a	b	b	b	b	b	b	b	b	b	b	b	b	b	b	b	b	b	b	b	a	a	a	a	a
191	u	u	u	h	b	b	b	u	u	u	u	h	u	a	b	b	b	a	b	u	h	h	u	b	a	b	u	b	b	b	b	b	b	b	b	b	b	b	b	b	b	b	b	b	a	a	u	b	a
192	h	a	b	b	b	b	b	a	h	a	a	h	h	a	b	b	b	a	b	u	h	h	u	b	a	b	b	b	b	b	b	b	b	b	b	b	b	b	b	b	b	b	b	b	h	u	u	b	a
193	h	a	b	b	b	b	b	a	u	a	b	b	b	a	b	b	b	a	b	b	b	b	b	b	a	b	b	b	b	b	b	b	b	b	b	b	b	b	b	b	b	b	b	b	u	h	u	b	a
194	h	a	b	b	b	b	b	a	a	a	a	a	a	a	h	b	b	a	b	b	b	b	b	b	a	b	b	b	b	b	b	b	b	b	b	b	b	b	b	b	b	b	b	b	b	h	b	b	a
195	h	a	b	b	b	b	b	a	a	a	a	a	a	a	b	b	b	a	b	a	a	a	a	b	a	b	b	b	b	b	b	b	b	b	b	b	b	b	b	b	b	b	b	b	a	u	a	b	a
196	a	a	a	a	b	h	b	u	b	b	b	b	b	a	a	b	b	a	b	u	h	u	u	b	a	b	b	b	b	b	b	b	b	b	b	b	b	b	b	b	b	b	b	b	b	b	b	u	a
197	u	u	b	b	b	b	b	u	h	u	u	h	u	a	u	b	b	a	b	h	h	h	u	b	a	b	u	b	b	b	b	b	b	b	b	b	b	b	b	b	b	u	h	b	h	u	u	u	a
198	h	a	b	b	b	b	b	b	h	b	a	h	u	a	b	b	b	a	b	a	a	u	a	b	a	b	b	b	b	b	b	b	b	b	b	b	b	b	b	b	b	b	b	b	a	u	a	b	a
199	a	h	a	a	b	b	b	b	h	u	a	h	u	a	a	b	b	a	b	h	h	h	a	b	a	b	b	b	b	b	b	b	b	b	b	b	b	b	b	b	b	b	b	b	b	b	b	u	a
200	u	a	b	u	b	b	b	b	h	b	b	b	b	a	b	b	b	a	b	h	h	h	a	b	a	b	b	b	b	b	b	b	b	b	b	b	h	h	u	u	u	h	h	u	b	b	u	u	a
201	h	a	b	u	b	b	b	b	h	u	u	u	u	a	u	b	b	a	b	h	h	h	u	b	a	b	b	b	b	b	b	b	b	b	b	b	h	h	u	u	u	u	h	u	u	h	u	h	a
202	a	b	b	u	b	b	b	b	h	a	b	h	h	u	b	b	b	a	b	u	h	u	u	u	a	b	b	b	b	b	b	b	b	b	b	b	b	b	b	b	b	u	h	u	u	b	u	b	u
203	h	u	b	u	b	b	b	b	h	u	u	u	u	a	h	b	b	a	b	h	h	u	a	u	a	b	b	b	b	b	b	b	b	b	b	b	b	b	b	b	b	u	h	u	u	b	u	b	a
204	h	a	b	b	b	b	b	b	h	u	a	u	u	a	h	u	b	a	b	a	a	a	a	b	a	b	u	b	b	b	b	b	b	b	b	b	b	b	b	b	b	b	b	b	u	h	u	h	a
205	b	u	b	b	b	b	b	u	u	b	a	u	u	a	b	u	b	a	b	u	u	u	a	b	a	b	b	b	b	b	b	b	b	b	b	b	b	b	b	b	b	u	u	b	u	u	u	b	a
206	b	h	b	b	b	b	b	b	h	u	u	a	a	a	u	u	b	a	b	a	a	a	a	b	a	b	b	b	b	b	b	b	b	b	b	b	b	b	b	b	b	b	b	b	a	a	a	u	a
207	u	b	b	b	b	u	b	a	a	a	a	a	a	a	b	u	b	a	b	a	a	a	a	b	a	b	b	b	b	b	b	b	b	b	b	b	b	b	b	b	b	b	b	b	a	a	a	u	a
208	a	b	u	u	b	b	b	u	h	u	u	h	h	a	b	a	a	a	b	a	a	a	a	u	a	b	b	b	b	b	b	b	u	u	u	b	h	h	u	u	u	h	u	u	u	b	u	b	a
209	a	h	h	h	b	b	b	b	h	a	b	h	h	u	b	b	b	a	b	a	a	a	a	u	a	b	b	b	b	b	b	b	u	h	h	b	h	h	u	h	h	h	u	u	h	b	u	b	u
210	h	a	b	b	b	b	b	u	h	u	u	h	u	a	u	b	b	a	b	h	h	h	u	b	a	b	u	b	b	b	b	b	b	b	b	b	b	b	b	b	b	b	b	b	a	a	a	b	a
211	u	u	b	b	b	b	b	b	h	a	a	a	a	a	b	b	b	a	b	h	h	h	u	b	a	b	b	b	b	b	b	b	b	b	b	b	b	b	b	b	b	b	b	b	a	a	a	b	a
212	b	u	b	b	b	b	b	b	u	b	b	a	a	a	a	b	b	a	b	a	a	a	a	b	a	b	b	b	b	b	b	b	b	b	u	b	b	b	b	b	b	b	b	b	a	a	a	a	u
213	b	u	b	b	b	b	b	u	h	a	a	a	a	a	a	b	b	a	b	a	a	a	a	b	a	b	b	b	b	b	b	b	b	b	b	b	b	b	b	b	b	b	b	b	u	h	u	a	a
214	a	u	a	u	b	a	b	a	a	a	a	a	a	a	a	u	b	a	b	u	h	h	u	b	a	b	b	b	b	b	b	u	a	a	a	u	a	a	a	a	a	a	a	a	b	b	b	a	a
215	a	u	u	a	b	b	b	b	u	a	u	u	u	a	a	u	b	a	b	u	h	u	u	b	a	b	b	b	b	b	b	b	b	b	b	b	b	b	b	b	b	b	b	b	b	b	b	a	a
216	b	a	b	b	b	b	b	u	h	a	b	u	u	a	b	b	b	a	b	b	u	u	u	b	a	b	b	b	b	b	b	b	b	b	b	b	b	b	b	b	b	b	b	b	b	b	b	b	a
217	h	u	b	b	b	b	b	u	h	a	a	u	h	a	u	b	b	a	b	h	h	h	u	b	a	b	b	b	b	b	b	b	b	b	b	b	b	b	b	b	b	b	b	b	u	u	u	h	a
218	h	u	b	b	b	b	b	u	h	u	u	h	h	a	u	b	b	a	u	b	u	u	u	b	a	b	b	b	b	b	b	b	b	b	b	b	b	b	b	b	b	h	u	b	u	u	u	u	a
219	a	a	u	u	b	b	b	a	a	a	a	a	h	a	a	u	b	a	u	u	h	u	u	b	a	b	b	b	u	b	b	b	b	b	b	b	b	b	b	b	b	b	b	b	b	b	b	a	a
220	a	a	b	b	b	b	b	b	h	u	u	h	h	a	b	b	b	a	b	a	a	a	a	b	a	b	b	b	b	b	b	b	b	b	b	b	b	b	b	b	b	b	b	b	u	a	a	u	a
221	h	a	b	b	b	b	b	a	h	a	a	u	u	a	u	b	b	a	b	h	u	u	a	b	a	b	b	b	b	b	b	b	b	b	b	b	b	b	b	b	b	b	b	b	u	h	u	u	a
222	a	u	b	b	b	b	b	a	a	a	a	a	a	a	h	b	b	a	b	a	a	a	a	b	a	b	b	b	b	b	b	b	b	b	b	b	b	b	b	b	b	b	b	b	u	h	u	u	a
223	a	b	b	b	b	b	b	b	b	b	b	b	b	a	h	b	b	a	b	a	a	a	a	b	a	b	b	b	b	b	b	b	b	b	b	b	b	b	b	b	b	b	b	b	b	b	b	h	a
224	h	u	h	h	b	b	b	b	h	u	u	h	h	a	u	b	b	a	b	u	h	u	u	b	a	b	b	b	b	b	b	b	b	b	b	b	b	b	b	b	b	b	b	b	u	h	u	h	a
225	h	u	h	h	b	b	b	b	h	u	u	h	h	u	h	b	b	a	b	u	h	u	u	u	a	b	b	b	b	b	b	b	u	h	h	b	h	h	u	h	h	h	u	u	u	h	u	h	u
226	u	a	b	b	b	b	b	a	a	a	a	h	h	a	u	b	b	a	b	h	h	u	a	b	a	b	b	b	b	b	b	b	u	u	u	b	h	h	u	u	u	u	a	u	h	h	u	b	a
227	u	a	b	b	b	b	b	b	h	u	u	u	u	a	u	b	b	a	b	h	h	h	a	b	a	b	b	b	b	b	b	b	b	b	b	b	b	b	b	b	b	b	b	b	h	u	u	h	a
228	u	a	u	u	b	b	b	b	h	u	u	u	u	a	a	b	b	a	b	h	h	h	a	b	a	b	b	b	b	b	b	u	b	b	b	b	b	b	b	b	b	u	u	u	u	h	u	a	a
229	u	a	b	b	b	b	b	a	a	a	a	a	a	a	a	b	b	a	b	b	b	b	b	b	a	b	b	b	b	b	b	b	b	b	b	b	b	b	b	b	b	b	b	b	h	u	u	a	a
230	h	a	b	b	b	b	b	u	h	u	u	h	h	a	h	b	b	a	b	b	u	u	u	b	a	b	b	b	b	b	b	b	b	b	b	b	b	b	b	b	b	b	b	b	u	h	u	h	a
231	b	a	b	b	b	b	b	b	h	b	u	h	h	a	h	b	b	a	b	a	u	u	a	b	a	b	b	b	b	b	b	b	b	b	u	b	b	b	b	b	b	b	b	b	b	b	b	b	a
232	a	h	b	b	b	b	b	u	h	u	a	h	u	a	u	b	b	a	b	a	a	a	a	b	a	b	b	b	b	b	b	b	b	b	b	b	b	b	b	b	b	b	b	b	u	h	u	u	a
233	h	a	b	b	b	b	b	b	h	b	u	h	u	a	b	b	b	a	b	b	u	b	h	b	a	b	b	b	b	b	b	b	b	b	b	b	b	b	b	b	b	b	b	b	u	h	u	b	a
234	u	a	b	b	b	b	b	a	a	a	a	a	a	a	u	b	b	a	b	u	u	u	h	b	a	u	b	b	b	b	b	b	b	b	b	b	b	b	b	b	b	b	b	b	a	u	u	b	a
235	h	a	b	b	b	b	b	a	a	a	a	a	a	a	b	b	b	a	b	a	a	a	a	b	a	b	b	b	b	b	b	b	b	b	b	b	b	b	b	b	b	b	b	b	a	h	a	b	a
236	h	a	b	b	b	b	b	b	h	b	u	u	u	a	u	b	b	a	b	u	h	u	u	b	a	b	b	b	b	b	b	b	b	b	b	b	b	b	b	b	b	b	b	b	a	a	a	u	a
237	u	a	b	b	b	b	b	b	h	u	a	h	h	a	h	u	b	a	b	h	h	u	a	b	a	b	b	b	b	b	b	b	b	b	b	b	b	b	b	b	b	h	h	b	u	u	u	h	a
238	h	a	b	b	b	b	b	b	h	u	a	h	u	a	u	u	b	a	b	h	h	h	a	b	a	b	b	b	b	b	b	b	b	b	b	b	b	b	b	b	b	u	u	b	h	u	u	b	u
239	h	h	u	u	b	b	b	b	h	u	u	h	u	a	u	b	b	a	b	h	h	h	a	b	a	b	b	b	b	b	b	b	b	b	b	b	b	b	b	b	b	u	u	u	u	h	u	u	a
240	b	a	b	b	b	b	b	a	a	a	a	b	b	a	a	b	b	a	b	b	b	b	b	b	a	b	b	b	b	b	b	b	b	b	b	b	b	b	b	b	b	b	b	b	b	b	b	a	a
241	h	a	b	b	b	b	b	b	h	u	u	u	u	a	u	u	b	a	b	u	h	h	u	b	a	b	b	b	b	b	b	b	b	b	b	b	b	b	b	b	b	b	b	b	u	h	u	u	a
242	h	a	b	b	b	b	b	a	a	a	a	a	a	a	b	b	b	a	b	b	b	b	b	b	a	b	b	b	b	b	b	b	b	b	b	b	b	b	b	b	b	b	b	b	u	a	a	b	a
243	u	u	u	u	b	b	b	u	h	a	u	h	h	a	u	b	b	a	u	h	h	u	a	b	a	b	b	b	b	b	b	b	b	b	b	b	b	b	b	b	b	b	b	b	h	h	u	h	a
244	a	u	b	u	b	b	b	b	u	u	b	b	b	a	h	b	b	a	b	u	u	u	u	b	a	u	b	b	b	b	b	b	b	b	b	b	b	b	b	b	b	b	b	b	a	a	u	a	a
245	b	a	b	u	b	b	b	u	h	a	a	h	h	a	b	b	b	a	b	u	h	h	u	b	a	b	b	b	b	b	b	b	b	b	b	b	b	b	b	b	b	b	b	b	u	h	u	u	a
246	u	a	b	b	b	b	b	b	h	a	u	h	h	a	b	b	b	u	b	h	h	h	u	b	a	b	b	b	b	b	b	b	b	b	b	b	b	b	b	b	b	b	b	b	u	u	u	u	a
247	b	a	b	b	b	b	b	a	a	a	a	a	a	a	a	b	b	a	b	u	h	h	u	b	a	b	b	b	b	b	b	b	b	b	b	b	b	b	b	b	b	b	b	b	b	b	b	a	a
248	a	b	b	b	b	b	b	a	a	a	a	a	a	a	a	u	b	a	b	a	u	a	a	b	a	b	b	b	b	b	b	b	b	b	b	b	b	b	b	b	b	b	b	b	u	h	u	a	a
249	h	u	h	u	b	b	b	u	h	u	u	h	h	a	u	b	b	a	b	h	h	u	a	b	u	b	b	b	b	b	b	u	u	u	h	b	a	h	u	h	h	h	u	u	u	h	u	h	a
250	b	a	b	b	b	b	b	b	b	b	b	b	b	a	a	b	b	a	b	u	h	u	u	b	a	b	b	b	b	b	b	b	b	b	b	b	b	b	b	b	b	b	b	b	b	b	b	a	a
251	h	a	b	b	b	b	b	u	h	u	u	h	h	a	h	b	b	a	b	a	a	a	a	b	a	b	b	b	b	b	b	b	b	b	b	b	b	b	b	b	b	b	b	b	u	h	u	u	a
252	a	a	b	b	b	b	b	u	h	a	a	h	h	a	a	b	b	a	b	a	a	a	a	b	a	b	b	b	b	b	b	b	b	b	b	b	u	b	b	b	b	b	b	b	a	a	a	b	a
253	a	h	b	b	b	b	b	b	h	u	u	u	b	a	a	b	b	a	b	u	h	u	u	b	a	b	b	b	b	b	b	b	b	b	b	b	b	b	b	b	b	u	h	b	h	h	u	a	a
254	a	h	b	b	b	b	b	u	h	u	u	h	u	a	a	u	b	a	b	b	b	b	b	b	a	b	b	b	b	b	b	b	b	b	b	b	b	b	b	b	b	b	b	b	u	u	u	a	a
255	a	a	b	b	b	b	b	b	b	b	b	b	b	a	b	b	b	a	b	a	a	a	a	b	a	b	b	b	b	b	b	b	b	b	b	b	b	b	b	b	b	b	b	b	a	a	a	b	a
256	b	a	b	b	b	b	b	b	b	b	b	a	a	a	u	b	b	a	b	h	h	u	u	b	a	b	b	b	b	b	b	b	b	b	b	b	b	b	b	b	b	b	b	b	h	b	u	h	a
257	u	a	b	b	b	b	b	a	h	b	u	h	h	a	u	u	b	a	b	h	h	u	a	b	a	b	b	b	u	b	b	b	b	b	b	b	b	b	b	b	b	u	a	b	b	b	b	u	a
258	b	u	b	b	b	b	b	a	a	a	a	a	a	a	b	b	b	a	b	h	h	h	u	b	a	b	b	b	b	b	b	b	b	b	b	b	b	b	b	u	b	b	b	b	b	b	b	b	a
259	b	u	b	b	b	b	b	b	b	b	b	b	b	a	u	b	b	a	b	h	h	h	a	b	a	b	b	b	b	b	b	b	b	b	b	b	b	b	b	b	b	b	b	b	b	b	b	u	a
260	b	h	b	b	b	b	b	b	h	u	u	u	u	a	u	b	b	a	b	u	u	u	h	b	a	b	b	b	b	b	b	b	b	b	b	b	b	b	b	b	b	b	b	b	b	b	b	u	a
261	h	a	b	b	b	b	b	u	u	a	a	a	a	a	u	b	b	a	b	h	h	h	a	b	a	b	b	b	b	b	b	b	b	b	b	b	b	b	b	b	b	b	b	b	h	h	u	u	a
262	u	a	b	b	b	b	b	b	h	b	b	u	a	a	b	b	b	a	b	a	a	a	a	b	a	b	b	b	b	b	b	b	b	b	b	b	b	b	b	b	b	b	b	b	h	u	u	u	a
263	h	h	h	h	b	b	b	u	h	u	a	h	h	a	h	u	b	a	b	u	h	h	u	u	a	b	b	b	b	b	b	b	u	u	u	b	u	h	b	u	u	h	u	u	u	h	u	u	a
264	u	u	u	h	b	b	b	b	h	u	u	u	u	a	u	b	b	a	b	h	h	h	u	b	a	b	b	b	b	b	b	b	b	b	b	b	b	b	b	b	b	b	b	b	h	u	u	b	a
265	a	b	b	b	b	b	b	b	h	b	a	h	u	a	a	b	b	a	b	b	b	b	b	b	a	b	b	b	b	b	b	b	u	b	b	u	b	b	b	b	b	b	b	b	h	h	u	a	a
266	h	u	u	u	b	b	b	b	b	b	b	h	u	a	b	b	b	a	b	h	h	h	u	b	a	b	b	b	b	b	b	u	u	h	h	u	a	u	u	u	h	u	u	u	h	h	u	u	a
267	h	h	b	b	b	b	b	b	b	b	b	b	b	a	u	b	b	a	b	u	h	h	u	b	a	b	b	b	b	b	b	b	b	b	b	b	b	b	b	b	b	u	u	b	h	h	u	u	a
268	h	a	b	b	b	b	b	b	b	b	b	h	h	a	a	b	b	a	b	a	a	a	a	b	a	b	b	b	b	b	b	b	b	b	b	b	b	b	b	b	b	b	b	b	h	h	u	a	a
269	a	a	b	b	b	b	b	u	h	b	u	a	a	a	a	b	b	a	b	h	h	h	u	b	a	b	b	b	b	b	b	b	b	b	b	b	b	b	u	b	b	u	h	b	a	a	a	u	a
270	a	a	b	b	b	b	b	u	a	a	a	a	a	a	a	b	b	a	b	b	b	b	u	b	a	b	b	b	b	b	b	b	b	b	b	b	b	b	b	b	b	h	u	b	a	a	a	u	a
271	a	a	b	u	b	b	b	a	u	a	a	a	a	a	a	b	b	a	b	b	b	b	b	b	a	b	b	b	b	b	b	b	b	b	b	b	b	b	b	b	b	b	b	b	a	u	a	b	a
272	u	h	u	h	b	b	b	b	h	u	u	u	u	a	a	b	b	a	h	h	h	h	a	b	a	b	b	b	b	b	b	b	b	b	b	b	b	b	b	b	b	b	b	b	h	u	u	u	a
273	h	u	b	b	b	b	b	b	h	u	a	h	h	a	h	b	b	a	h	h	h	h	u	b	a	b	b	b	b	b	b	b	b	b	b	b	b	b	b	b	b	u	u	b	u	h	u	u	a
274	a	b	h	h	b	b	b	b	h	b	b	a	a	a	b	b	b	a	u	u	a	h	u	b	a	b	b	b	b	b	b	b	u	b	b	b	b	b	b	b	b	b	b	b	u	a	u	u	a
275	a	a	b	b	b	b	b	a	a	a	a	a	a	a	b	b	b	a	b	h	h	h	u	b	a	b	b	b	b	b	b	b	b	b	b	b	b	b	b	b	b	b	b	b	a	a	u	b	a
276	a	a	b	b	b	b	b	a	u	a	a	a	a	a	b	u	b	a	b	h	u	u	a	b	a	b	b	b	b	b	b	b	b	b	b	b	b	b	b	b	b	b	b	b	a	a	b	b	a
277	a	h	b	b	b	b	b	b	b	b	b	u	b	a	u	b	b	a	u	u	b	b	b	b	a	b	b	b	b	b	b	b	b	b	b	b	b	b	b	b	b	b	u	b	u	h	u	u	a
278	a	a	b	b	b	b	b	u	b	b	b	u	b	a	b	b	b	a	a	b	b	b	b	b	a	b	b	b	b	b	b	b	b	b	b	b	b	b	b	b	b	b	b	b	u	h	u	b	a
279	a	u	u	h	b	b	b	a	h	a	u	h	h	u	u	b	b	a	h	h	h	h	u	b	a	b	b	b	b	b	b	b	b	u	u	b	b	h	b	u	u	u	u	u	u	b	u	u	u
280	u	h	h	h	b	b	b	b	h	u	a	h	h	a	h	b	b	a	u	h	h	h	u	b	a	b	b	b	b	b	b	b	b	b	b	b	b	b	b	b	b	h	h	b	b	h	b	h	a
281	h	h	u	u	b	b	b	a	h	b	u	h	u	a	b	b	b	a	b	u	u	u	h	b	a	b	b	b	b	b	b	b	b	b	b	b	b	b	b	b	b	h	h	b	b	b	b	b	a
282	h	a	u	h	b	b	b	a	a	a	a	h	u	a	u	u	u	a	u	h	u	u	a	u	a	b	b	b	b	b	b	u	u	u	u	b	h	h	u	u	u	u	b	b	u	u	u	h	a
[truncated: 120 more columns]
