# Supplementary material for: Identification of novel drought-tolerant-associated SNPs in common bean (Phaseolus vulgaris)
Source: Front Plant Sci. 2015 Jul 21;6:546. doi: 10.3389/fpls.2015.00546 (PMC4508514; doi:10.3389/fpls.2015.00546)
Supplement: Supplementary file 3 [file Table3.XLSX]

## Sheet: Supplemental Table 3
Supp. Table 3. Traits per individual	FR10 (watered)																				FR10 (drought)																				FT10 (watered)
Genotype	SY-rep1	SY-rep2	100SW-rep1	100SW-rep2	DF-rep1	DF-rep2	DPM-rep1	DPM-rep2	RP-rep1	RP-rep2	BP-rep1	BP-rep2	BS-rep1	BS-rep2	TB-rep1	TB-rep2	RU-rep1	RU-rep2	HI-rep1	HI-rep2	SY-rep1	SY-rep2	100SW-rep1	100SW-rep2	DF-rep1	DF-rep2	DPM-rep1	DPM-rep2	RP-rep1	RP-rep2	BP-rep1	BP-rep2	BS-rep1	BS-rep2	TB-rep1	TB-rep2	RU-rep1	RU-rep2	HI-rep1	HI-rep2	SY-rep1	SY-rep2	100SW-rep1	100SW-rep2	DF-rep1	DF-rep2	DPM-rep1	DPM-rep2	RP-rep1
Pinto Villa	251.333	272.667	38.8	36.9	45	46	81	80	36	34	420	474	754	818	1174	1292	0.642249	0.633127	0.214083	0.211042	214.667	220.667	39.8	38.8	42	42	80	79	38	37	374	322	644	662	1018	984	0.632613	0.672764	0.210871	0.224255	235.625	255.625	38.8	36.9	45	46	81	80	36
Pinto Saltillo	235.333	328	31.7	31.9	41	41	79	78	38	37	446	652	706	984	1152	1636	0.612847	0.601467	0.204282	0.200489	163.333	193.333	34.5	34	33	38	78	79	45	41	298	348	490	580	788	928	0.621827	0.625	0.207276	0.208333	220.625	307.5	31.7	31.9	41	41	79	78	38
1	125.714	165.333	27.6	33.8	41	37	82	81	41	44	232	340	198	372	430	712	0.460465	0.522472	0.292359	0.23221	157.46	128.485	28.5	32	41	45	83	84	42	39	296	214	248	212	544	426	0.455882	0.497653	0.289449	0.301608	117.857	155	27.6	33.8	41	37	82	81	41
2	94.2222	139.167	27.8	29.7	45	44	84	85	39	41	140	588	106	334	246	922	0.430894	0.362256	0.383017	0.15094	157.143	207.407	31.8	34.1	45	46	85	83	40	37	416	334	330	420	746	754	0.442359	0.557029	0.210647	0.275076	88.3333	130.469	27.8	29.7	45	44	84	85	39
3	61.3333	161.839	33.3	33.9	40	36	83	80	43	44	74	406	46	352	120	758	0.383333	0.46438	0.511111	0.213508	197.333	201.026	34.2	35.2	39	37	81	81	42	44	456	330	370	392	826	722	0.447942	0.542936	0.238902	0.278429	57.5	151.724	33.3	33.9	40	36	83	80	43
4	69.3333	168.571	37.4	38.8	34	38	75	76	41	38	90	302	52	354	142	656	0.366197	0.539634	0.488263	0.256969	160	202.353	39.5	32.1	35	33	76	76	41	43	448	330	384	258	832	588	0.461538	0.438776	0.192308	0.344138	65	158.036	37.4	38.8	34	38	75	76	41
5	73.3333	183.619	31.3	34	42	37	81	78	39	41	118	440	88	482	206	922	0.427184	0.522777	0.355987	0.199153	182.222	170.667	33.3	30.2	37	34	81	80	44	46	396	174	410	256	806	430	0.508685	0.595349	0.226082	0.396899	68.75	172.143	31.3	34	42	37	81	78	39
6	97.4359	209.032	30.7	32.4	41	36	80	77	39	41	238	442	190	486	428	928	0.443925	0.523707	0.227654	0.22525	193.58	166.154	32.1	31.7	37	38	81	80	44	42	446	376	392	324	838	700	0.46778	0.462857	0.231003	0.237363	91.3462	195.968	30.7	32.4	41	36	80	77	39
7	100.952	180.18	35.1	31.5	41	36	82	80	41	44	200	432	212	500	412	932	0.514563	0.536481	0.24503	0.193326	229.744	191.746	34.9	34.9	39	38	82	83	43	45	432	232	448	302	880	534	0.509091	0.565543	0.261072	0.359075	94.6429	168.919	35.1	31.5	41	36	82	80	41
8	79.0476	232.099	34	34.3	39	39	80	82	41	43	270	474	166	470	436	944	0.380734	0.497881	0.181302	0.245867	227.246	242.222	33.9	34.4	36	39	80	81	44	42	462	276	392	436	854	712	0.459016	0.61236	0.266096	0.3402	74.1071	217.593	34	34.3	39	39	80	82	41
9	116.364	150.588	32.1	31.9	40	40	83	83	43	43	322	332	192	384	514	716	0.373541	0.536313	0.226388	0.210319	235.152	288.571	32.1	42.1	35	42	80	81	45	39	558	430	582	606	1140	1036	0.510526	0.584942	0.206273	0.278544	109.091	141.176	32.1	31.9	40	40	83	83	43
10	102.069	208	34.2	34.4	37	38	81	78	44	40	246	370	222	468	468	838	0.474359	0.558473	0.218096	0.24821	249.231	287.407	35.7	39	34	39	79	79	45	40	490	266	486	388	976	654	0.497951	0.593272	0.255359	0.439461	95.6897	195	34.2	34.4	37	38	81	78	44
11	128.889	215.238	38.4	36.9	41	38	81	78	40	40	214	400	232	452	446	852	0.520179	0.530516	0.288989	0.252627	196.364	376.667	38.6	40.4	39	39	76	82	37	43	302	360	324	452	626	812	0.517572	0.55665	0.31368	0.463875	120.833	201.786	38.4	36.9	41	38	81	78	40
12	96.2319	115.556	32.7	36.3	41	42	82	83	41	41	192	230	166	260	358	490	0.463687	0.530612	0.268804	0.235828	133.333	219.608	32.9	32.9	39	41	81	81	42	40	356	284	280	280	636	564	0.440252	0.496454	0.209644	0.389376	90.2174	108.333	32.7	36.3	41	42	82	83	41
13	110.303	122.353	36.1	30.8	37	42	80	81	43	39	218	168	182	156	400	324	0.455	0.481481	0.275758	0.377633	205.333	275.556	33	35.8	38	39	77	83	39	44	360	392	308	496	668	888	0.461078	0.558559	0.307385	0.31031	103.409	114.706	36.1	30.8	37	42	80	81	43
14	149.167	207.179	37.5	36	40	41	78	79	38	38	372	260	358	404	730	664	0.490411	0.608434	0.204338	0.312017	150.769	193.778	36.2	36.6	40	39	76	80	36	41	328	354	294	436	622	790	0.472669	0.551899	0.242394	0.245288	139.844	194.231	37.5	36	40	41	78	79	38
15	127.407	170.476	40.2	35.5	38	39	81	76	43	37	274	288	344	358	618	646	0.556634	0.55418	0.206161	0.263895	170.476	168.889	34.9	38.4	36	36	76	81	40	45	312	310	358	380	670	690	0.534328	0.550725	0.254442	0.244767	119.444	159.821	40.2	35.5	38	39	81	76	43
16	72.8889	229.524	36.9	37.9	41	39	76	79	35	40	104	330	82	482	186	812	0.44086	0.593596	0.391876	0.282665	235.556	221.905	38.4	40.5	35	37	76	80	41	43	376	286	530	466	906	752	0.584989	0.619681	0.259995	0.295086	68.3333	215.179	36.9	37.9	41	39	76	79	35
17	104.242	240	36.2	37.5	37	35	82	81	45	46	254	314	172	450	426	764	0.403756	0.589005	0.244701	0.314136	168.889	166.222	34.4	38.1	38	41	78	81	40	40	310	428	380	374	690	802	0.550725	0.466334	0.244767	0.20726	97.7273	225	36.2	37.5	37	35	82	81	45
18	117.333	122.469	29.7	33.8	42	38	83	81	41	43	116	212	88	248	204	460	0.431373	0.53913	0.575163	0.266237	164.938	170.909	30.9	31.6	44	41	79	81	35	40	254	208	334	282	588	490	0.568027	0.57551	0.280507	0.348794	110	114.815	29.7	33.8	42	38	83	81	41
19	164	185.455	33.4	38.1	44	39	85	84	41	45	266	352	246	306	512	658	0.480469	0.465046	0.320312	0.281846	92.549	259.753	36.3	35.6	35	43	79	82	44	39	144	374	118	526	262	900	0.450382	0.584444	0.353241	0.288615	153.75	173.864	33.4	38.1	44	39	85	84	41
20	60	183.704	31.8	36.8	36	36	83	82	47	46	90	346	90	372	180	718	0.5	0.518106	0.333333	0.255855	125.432	146.667	32.8	35.1	35	38	81	82	46	44	278	150	254	198	532	348	0.477444	0.568966	0.235775	0.421456	56.25	172.222	31.8	36.8	36	36	83	82	47
21	170.37	241.159	34.5	33.6	41	39	84	83	43	44	248	386	230	416	478	802	0.481172	0.518703	0.356423	0.300698	227.097	227.778	33.6	32.1	42	36	84	81	42	45	502	322	528	410	1030	732	0.512621	0.560109	0.220482	0.311172	159.722	226.087	34.5	33.6	41	39	84	83	43
22	152	128	30.1	38.2	43	37	81	76	38	39	178	432	114	288	292	720	0.390411	0.4	0.520548	0.177778	116.989	210.526	29.6	31.5	37	37	80	81	43	44	324	272	272	300	596	572	0.456376	0.524476	0.196291	0.368053	142.5	120	30.1	38.2	43	37	81	76	38
23	85.3333	186.667	31.5	29.3	41	42	82	81	41	39	152	458	128	434	280	892	0.457143	0.486547	0.304762	0.209268	172.381	202.899	34.8	33.7	39	36	81	79	42	43	420	286	362	350	782	636	0.462916	0.550314	0.220436	0.319023	80	175	31.5	29.3	41	42	82	81	41
24	98.1333	163.81	37.2	36.4	38	37	80	78	42	41	208	374	184	344	392	718	0.469388	0.479109	0.25034	0.228147	172.84	173.968	35.6	35.8	37	37	76	77	39	40	320	332	350	274	670	606	0.522388	0.452145	0.257969	0.287076	92	153.571	37.2	36.4	38	37	80	78	42
25	136.14	248.571	35.8	37.4	37	40	81	77	44	37	238	426	194	522	432	948	0.449074	0.550633	0.31514	0.262206	181.818	195	36.8	36.6	36	40	81	78	45	38	296	196	300	234	596	430	0.503356	0.544186	0.305064	0.453488	127.632	233.036	35.8	37.4	37	40	81	77	44
26	141.333	227.16	33.2	38.4	40	38	78	79	38	41	232	502	212	460	444	962	0.477477	0.47817	0.318318	0.236134	186.667	281.905	37.2	35.2	37	41	81	82	44	41	466	492	448	592	914	1084	0.490153	0.546125	0.20423	0.26006	132.5	212.963	33.2	38.4	40	38	78	79	38
27	106.667	173.968	34.1	42	39	35	81	77	42	42	190	268	136	274	326	542	0.417178	0.505535	0.327198	0.320975	156.322	296.471	37.9	40.7	36	38	81	81	45	43	406	306	340	378	746	684	0.455764	0.552632	0.209547	0.433437	100	163.095	34.1	42	39	35	81	77	42
28	198.889	149.495	36.6	36.4	41	40	82	77	41	37	344	390	358	370	702	760	0.509972	0.486842	0.283318	0.196704	107.451	281.026	40.3	40.3	40	42	79	82	39	40	584	210	274	274	858	484	0.319347	0.566116	0.125234	0.580631	186.458	140.152	36.6	36.4	41	40	82	77	41
29	34.6667	163.678	40	39.3	40	40	81	80	41	40	188	278	78	356	266	634	0.293233	0.561514	0.130326	0.258167	224.762	205.333	37.3	35.8	40	38	78	80	38	42	314	276	354	462	668	738	0.52994	0.626016	0.33647	0.278229	32.5	153.448	40	39.3	40	40	81	80	41
30	135	192	33.4	33.5	41	41	83	82	42	41	150	436	162	360	312	796	0.519231	0.452261	0.432692	0.241206	180.741	252.754	34.8	34.5	41	39	81	83	40	44	388	384	366	436	754	820	0.485411	0.531707	0.239709	0.308236	126.562	180	33.4	33.5	41	41	83	82	42
31	105.6	186.667	29.5	29.2	41	39	81	81	40	42	322	278	198	322	520	600	0.380769	0.536667	0.203077	0.311111	159.012	230	33.8	28.1	38	39	81	80	43	41	244	354	322	414	566	768	0.568905	0.539062	0.280941	0.299479	99	175	29.5	29.2	41	39	81	81	40
32	104.242	158.841	34.5	32.4	40	41	83	81	43	40	334	224	172	274	506	498	0.339921	0.550201	0.206013	0.318957	151.795	183.188	32.4	33.7	39	41	77	81	38	40	256	260	296	316	552	576	0.536232	0.548611	0.274991	0.318035	97.7273	148.913	34.5	32.4	40	41	83	81	43
33	76.1905	197.037	31.1	33.3	40	36	82	81	42	45	98	174	80	266	178	440	0.449438	0.604545	0.428036	0.447811	161.026	214.167	33.1	31.6	38	41	78	81	40	40	360	420	314	514	674	934	0.465875	0.550321	0.23891	0.2293	71.4286	184.722	31.1	33.3	40	36	82	81	42
34	100.87	156.768	34.8	33.1	39	35	82	81	43	46	176	380	174	388	350	768	0.497143	0.505208	0.288199	0.204125	200.494	112.889	33.4	32.2	39	38	80	83	41	45	286	702	406	254	692	956	0.586705	0.26569	0.289731	0.118085	94.5652	146.97	34.8	33.1	39	35	82	81	43
35	88.2051	131.2	31.4	33	41	40	83	81	42	41	216	242	86	246	302	488	0.284768	0.504098	0.29207	0.268852	172.444	189.206	30.5	31	40	44	83	81	43	37	314	212	388	298	702	510	0.552707	0.584314	0.245647	0.370993	82.6923	123	31.4	33	41	40	83	81	42
36	118.519	145.185	37.5	36.8	42	37	80	76	38	39	136	306	40	294	176	600	0.227273	0.49	0.673401	0.241975	141.905	188.718	35.4	37.7	36	34	76	76	40	42	338	308	298	368	636	676	0.468553	0.544379	0.223121	0.279169	111.111	136.111	37.5	36.8	42	37	80	76	38
37	149.333	150.222	38	40	44	37	82	79	38	42	126	270	112	338	238	608	0.470588	0.555921	0.627451	0.247076	122.857	220	39	41.5	34	37	78	79	44	42	352	334	258	396	610	730	0.422951	0.542466	0.201405	0.30137	140	140.833	38	40	44	37	82	79	38
38	90.3704	242.807	32.6	33.1	43	37	83	78	40	41	222	232	122	346	344	578	0.354651	0.598616	0.262705	0.420081	203.871	267.451	33.9	35	37	36	76	77	39	41	404	402	474	682	878	1084	0.539863	0.629151	0.232199	0.246726	84.7222	227.632	32.6	33.1	43	37	83	78	40
39	120.58	416	36.9	34.1	36	36	79	76	43	40	228	214	208	312	436	526	0.477064	0.593156	0.276559	0.790875	194.783	195.556	33.9	37.5	41	37	81	76	40	39	300	282	336	308	636	590	0.528302	0.522034	0.306262	0.33145	113.043	390	36.9	34.1	36	36	79	76	43
40	222.222	181.818	33.2	33.2	44	41	81	81	37	40	240	240	300	300	540	540	0.555556	0.555556	0.411523	0.3367	149.677	294.667	31.6	34	41	33	82	77	41	44	408	422	348	442	756	864	0.460317	0.511574	0.197986	0.341049	170.455	170.455	33.2	33.2	44	41	81	81	37
41	106.667	186.667	34	36.8	41	40	83	82	42	42	264	238	200	266	464	504	0.431034	0.527778	0.229885	0.37037	245.926	349.474	35.5	35.5	42	37	84	81	42	44	498	170	498	498	996	668	0.5	0.745509	0.246914	0.523164	100	175	34	36.8	41	40	83	82	42
42	129.778	205.926	39.5	38.1	40	42	81	81	41	39	132	238	146	278	278	516	0.52518	0.53876	0.466827	0.399081	214.253	253.333	38.3	40.9	37	37	76	76	39	39	342	344	466	570	808	914	0.576733	0.623632	0.265164	0.27717	121.667	193.056	39.5	38.1	40	42	81	81	41
43	143.333	166.154	39.4	40.1	40	36	78	78	38	42	328	246	258	324	586	570	0.440273	0.568421	0.244596	0.291498	222.667	251.111	36.5	36.6	36	36	80	79	44	43	316	352	334	452	650	804	0.513846	0.562189	0.342564	0.312327	134.375	155.769	39.4	40.1	40	36	78	78	38
44	80	280	44.8	31.1	37	39	78	75	41	36	270	174	96	210	366	384	0.262295	0.546875	0.218579	0.729167	167.742	277.333	41.8	34.1	35	34	77	75	42	41	372	390	390	624	762	1014	0.511811	0.615385	0.220134	0.273504	75	262.5	44.8	31.1	37	39	78	75	41
45	170.256	157.037	31.9	33.1	39	42	80	78	41	36	344	308	332	318	676	626	0.491124	0.507987	0.251859	0.250858	195.556	215.686	30.9	31.1	38	39	81	81	43	42	352	486	352	550	704	1036	0.5	0.530888	0.277778	0.208191	159.615	147.222	31.9	33.1	39	42	80	78	41
46	195.152	143.768	39.6	38.8	38	38	82	82	44	44	374	204	322	248	696	452	0.462644	0.548673	0.28039	0.318071	227.302	233.333	37.5	41.6	39	35	81	79	42	44	334	376	358	420	692	796	0.517341	0.527638	0.328471	0.293132	182.955	134.783	39.6	38.8	38	38	82	82	44
47	195.2	105.507	27.2	28.1	40	42	80	80	40	38	282	168	366	182	648	350	0.564815	0.52	0.301235	0.301449	146.133	211.556	27	28.6	39	40	79	80	40	40	266	406	274	476	540	882	0.507407	0.539683	0.270617	0.239859	183	98.913	27.2	28.1	40	42	80	80	40
48	160.86	251.429	34.3	33.7	41	37	82	82	41	45	470	146	374	396	844	542	0.443128	0.730627	0.190593	0.46389	112	226.667	31.8	35.7	38	40	78	83	40	43	256	418	252	578	508	996	0.496063	0.580321	0.220472	0.227577	150.806	235.714	34.3	33.7	41	37	82	82	41
49	101.333	170	33.7	32.5	38	42	81	80	43	38	282	164	190	204	472	368	0.402542	0.554348	0.214689	0.461957	151.467	271.515	30.3	36.5	40	38	78	80	38	42	216	440	284	672	500	1112	0.568	0.604317	0.302933	0.244168	95	159.375	33.7	32.5	38	42	81	80	43
50	41.8018	130	37.3	40	38	35	76	80	38	45	308	272	116	312	424	584	0.273585	0.534247	0.0985892	0.222603	187.692	244.848	41.8	39.9	37	38	76	80	39	42	346	280	366	404	712	684	0.514045	0.590643	0.263613	0.357966	39.1892	121.875	37.3	40	38	35	76	80	38
51	133.333	126.984	35.4	34.5	42	36	78	80	36	44	194	280	250	200	444	480	0.563063	0.416667	0.3003	0.26455	180.741	201.29	37.3	39	38	41	80	81	42	40	268	534	366	468	634	1002	0.577287	0.467066	0.28508	0.200889	125	119.048	35.4	34.5	42	36	78	80	36
52	166.154	160.833	39.2	39.8	37	36	81	78	44	42	200	342	162	386	362	728	0.447514	0.53022	0.458989	0.220925	180.317	170.794	39.8	39.3	41	38	79	75	38	37	272	203	284	269	556	472	0.510791	0.569915	0.324312	0.361851	155.769	150.781	39.2	39.8	37	36	81	78	44
53	124.444	140.952	26.9	36.4	44	40	84	81	40	41	34	412	28	296	62	708	0.451613	0.418079	2.00717	0.199085	196.364	168.116	33.1	39.3	39	38	82	80	43	42	320	240	324	290	644	530	0.503106	0.54717	0.304912	0.3172	116.667	132.143	26.9	36.4	44	40	84	81	40
54	111.111	152	40	41.2	42	35	83	78	41	43	116	454	50	342	166	796	0.301205	0.429648	0.669344	0.190955	203.218	245.926	43.2	35.1	37	38	77	78	40	40	444	368	442	498	886	866	0.498871	0.575058	0.229366	0.283979	104.167	142.5	40	41.2	42	35	83	78	41
55	88.8889	198.667	36.7	37.9	42	38	83	81	41	43	144	414	100	298	244	712	0.409836	0.418539	0.364299	0.279026	208.172	195.2	39.9	45.7	40	34	84	79	44	45	548	292	484	366	1032	658	0.468992	0.556231	0.201717	0.296657	83.3333	186.25	36.7	37.9	42	38	83	81	41
56	103.111	187.654	36.9	33	40	37	81	76	41	39	300	114	232	380	532	494	0.43609	0.769231	0.193818	0.379867	172.043	329.825	37.6	39.1	36	36	80	81	44	45	440	328	400	470	840	798	0.47619	0.588972	0.204813	0.413314	96.6667	175.926	36.9	33	40	37	81	76	41
57	74.6667	134.286	31	32.5	39	35	81	80	42	45	92	288	112	282	204	570	0.54902	0.494737	0.366013	0.235589	152.381	368.627	33	28.9	38	38	81	81	43	43	428	346	320	470	748	816	0.427807	0.57598	0.203718	0.451749	70	125.893	31	32.5	39	35	81	80	42
58	181.333	170.667	33.2	33.7	41	38	82	77	41	39	132	254	136	320	268	574	0.507463	0.557491	0.676617	0.297329	200	107.692	32	39.8	42	37	80	78	38	41	500	678	450	210	950	888	0.473684	0.236486	0.210526	0.121275	170	160	33.2	33.7	41	38	82	77	41
59	131.111	148.333	40.9	33.5	42	38	83	79	41	41	182	158	118	178	300	336	0.393333	0.529762	0.437037	0.441468	252.8	265.263	42.5	42.8	37	37	79	79	42	42	374	280	474	378	848	658	0.558962	0.574468	0.298113	0.403135	122.917	139.062	40.9	33.5	42	38	83	79	41
60	187.826	156.444	40	38.4	41	37	81	78	40	41	246	182	324	176	570	358	0.568421	0.49162	0.329519	0.436996	180.23	305.067	40.9	42.4	36	38	81	83	45	45	390	386	392	572	782	958	0.501279	0.597077	0.230473	0.318441	176.087	146.667	40	38.4	41	37	81	78	40
61	166.667	191.111	37.5	34.9	40	41	83	82	43	41	326	264	350	344	676	608	0.517751	0.565789	0.246548	0.314327	208	132.414	35.7	37.2	33	39	80	81	47	42	454	692	468	288	922	980	0.507592	0.293878	0.225597	0.135116	156.25	179.167	37.5	34.9	40	41	83	82	43
62	113.725	156	30.2	31.1	41	41	82	80	41	39	322	214	290	234	612	448	0.473856	0.522321	0.185826	0.348214	209.333	265	30.9	33.5	39	42	81	81	42	39	404	278	314	318	718	596	0.437326	0.533557	0.291551	0.444631	106.618	146.25	30.2	31.1	41	41	82	80	41
63	181.01	198.333	34.3	33	35	38	81	76	46	38	302	160	448	238	750	398	0.597333	0.59799	0.241347	0.498325	141.935	261.538	34.4	35.8	38	36	80	83	42	47	364	412	330	510	694	922	0.475504	0.553145	0.204518	0.283664	169.697	185.938	34.3	33	35	38	81	76	46
64	179.2	120	38.6	39.9	39	37	79	77	40	40	332	170	336	180	668	350	0.502994	0.514286	0.268263	0.342857	218.182	210.133	42.8	41.7	41	42	81	84	40	42	438	336	360	394	798	730	0.451128	0.539726	0.273411	0.287854	168	112.5	38.6	39.9	39	37	79	77	40
65	231.429	150.303	34.6	30.4	41	38	81	80	40	42	352	256	486	248	838	504	0.579952	0.492063	0.276168	0.29822	126.667	298.182	30.7	34.3	35	37	80	80	45	43	266	360	190	492	456	852	0.416667	0.577465	0.277778	0.349979	216.964	140.909	34.6	30.4	41	38	81	80	40
66	177.778	177.778	37.1	22.7	40	46	82	81	42	35	224	168	240	200	464	368	0.517241	0.543478	0.383142	0.483092	96.9697	294.444	32.8	37	38	40	78	83	40	43	272	428	160	530	432	958	0.37037	0.553236	0.224467	0.307353	166.667	166.667	37.1	22.7	40	46	82	81	42
67	152	208.696	39.6	38.9	41	36	81	77	40	41	314	286	342	360	656	646	0.521341	0.557276	0.231707	0.323058	188.571	138.667	40	42.7	36	40	80	83	44	43	396	222	396	260	792	482	0.5	0.539419	0.238095	0.28769	142.5	195.652	39.6	38.9	41	36	81	77	40
68	191.746	117.333	38.5	35.4	38	34	81	78	43	44	250	234	302	264	552	498	0.547101	0.53012	0.347366	0.235609	171.313	151.795	34.8	35.1	33	37	78	81	45	44	344	308	424	296	768	604	0.552083	0.490066	0.223064	0.251316	179.762	110	38.5	35.4	38	34	81	78	43
69	130.667	46.0606	32.3	30	38	36	81	77	43	41	88	124	98	114	186	238	0.526882	0.478992	0.702509	0.193532	153.333	138.333	31.8	32.1	38	37	79	78	41	41	370	348	322	166	692	514	0.465318	0.322957	0.22158	0.269131	122.5	43.1818	32.3	30	38	36	81	77	43
70	213.333	144	36.2	30.1	42	39	82	77	40	38	36	130	48	108	84	238	0.571429	0.453782	2.53968	0.605042	190.222	160	36	25.4	37	42	78	79	41	37	192	88	214	120	406	208	0.527094	0.576923	0.468528	0.769231	200	135	36.2	30.1	42	39	82	77	40
71	138.947	152.889	34.7	33.4	41	37	82	79	41	42	176	292	198	344	374	636	0.529412	0.540881	0.371517	0.240391	170.476	262.222	35.6	39.9	41	38	81	81	40	43	338	202	358	354	696	556	0.514368	0.636691	0.244937	0.471623	130.263	143.333	34.7	33.4	41	37	82	79	41
72	244.848	170.476	35	38.3	35	36	81	79	46	43	258	304	202	358	460	662	0.43913	0.540785	0.532279	0.257517	215.873	170.667	35.1	37.6	38	37	77	84	39	47	270	100	340	128	610	228	0.557377	0.561404	0.35389	0.748538	229.545	159.821	35	38.3	35	36	81	79	46
73	190.476	181.905	35.3	34.2	37	36	81	76	44	40	498	280	400	382	898	662	0.445434	0.577039	0.212112	0.274781	206.222	181.333	32.1	34.6	38	37	84	83	46	46	530	242	464	272	994	514	0.466801	0.529183	0.207467	0.352789	178.571	170.536	35.3	34.2	37	36	81	76	44
74	126.667	217.544	38.4	37.8	36	38	76	76	40	38	142	242	114	310	256	552	0.445312	0.561594	0.494792	0.394101	170.323	186.667	39.1	37.5	34	37	80	83	46	46	440	174	396	210	836	384	0.473684	0.546875	0.203735	0.486111	118.75	203.947	38.4	37.8	36	38	76	76	40
75	174.667	172.754	29.3	30.1	43	36	85	82	42	46	368	330	262	298	630	628	0.415873	0.474522	0.277249	0.275085	117.172	155.897	29.2	34.8	38	34	83	83	45	49	520	124	290	152	810	276	0.358025	0.550725	0.144656	0.564846	163.75	161.957	29.3	30.1	43	36	85	82	42
76	155.556	129.778	35.3	37.2	37	35	83	52	46	17	420	184	350	146	770	330	0.454545	0.442424	0.20202	0.393266	191.111	170.667	34.9	34.3	38	39	81	83	43	44	420	112	430	128	850	240	0.505882	0.533333	0.224837	0.711111	145.833	121.667	35.3	37.2	37	35	83	52	46
77	254.667	175.686	30.8	32.9	40	41	81	78	41	37	400	184	382	224	782	408	0.488491	0.54902	0.325661	0.430604	152.157	228.772	30	31.4	37	42	81	83	44	41	512	206	388	326	900	532	0.431111	0.612782	0.169063	0.430022	238.75	164.706	30.8	32.9	40	41	81	78	41
78	134.667	100	37.8	39	37	38	81	75	44	37	266	194	202	150	468	344	0.431624	0.436047	0.287749	0.290698	156.322	192.821	42.8	41	34	35	77	83	43	48	380	152	340	188	720	340	0.472222	0.552941	0.217114	0.567119	126.25	93.75	37.8	39	37	38	81	75	44
79	218.413	111.429	34.9	35.7	35	35	82	77	47	42	316	220	344	234	660	454	0.521212	0.515419	0.330928	0.245437	171.429	251.852	35.1	36.9	34	38	77	81	43	43	376	286	360	340	736	626	0.48913	0.543131	0.232919	0.402319	204.762	104.464	34.9	35.7	35	35	82	77	47
80	200.702	124.762	34.2	28.8	41	41	83	82	42	41	368	198	286	262	654	460	0.437309	0.569565	0.306883	0.271222	210.37	171.228	29.7	34.2	44	42	83	84	39	42	464	214	284	244	748	458	0.379679	0.532751	0.281244	0.37386	188.158	116.964	34.2	28.8	41	41	83	82	42
81	197.143	152.157	36.2	34.4	31	35	79	75	48	40	344	194	414	194	758	388	0.546174	0.5	0.260083	0.392157	161.159	53.3333	34.3	33.5	34	37	78	82	44	45	414	706	278	120	692	826	0.401734	0.145278	0.232889	0.0645682	184.821	142.647	36.2	34.4	31	35	79	75	48
82	173.333	145.641	33.5	32.8	36	36	83	80	47	44	358	130	312	142	670	272	0.465672	0.522059	0.258706	0.535445	109.333	64	30.3	33.8	36	43	80	85	44	42	282	86	164	48	446	134	0.367713	0.358209	0.245142	0.477612	162.5	136.538	33.5	32.8	36	36	83	80	47
83	114.133	160	34.1	32.4	42	35	83	81	41	46	448	140	214	216	662	356	0.323263	0.606742	0.172407	0.449438	195.556	213.333	30.3	37.7	36	37	81	83	45	46	300	340	264	480	564	820	0.468085	0.585366	0.34673	0.260163	107	150	34.1	32.4	42	35	83	81	41
84	164.301	173.867	38.2	37.6	35	34	81	75	46	41	268	228	382	326	650	554	0.587692	0.588448	0.252771	0.313839	129.892	186.667	42.4	39.1	36	40	77	81	41	41	300	246	302	294	602	540	0.501661	0.544444	0.215768	0.345679	154.032	163	38.2	37.6	35	34	81	75	46
85	170.476	153.043	39	32.6	39	35	80	77	41	42	286	266	358	264	644	530	0.555901	0.498113	0.264715	0.288761	282.105	225.641	37.2	39.9	37	40	79	80	42	40	314	172	402	220	716	392	0.561453	0.561224	0.394002	0.575615	159.821	143.478	39	32.6	39	35	80	77	41
86	202.667	170.864	32	34.2	42	38	85	79	43	41	178	316	152	346	330	662	0.460606	0.522659	0.614141	0.258103	229.333	211.765	33.2	33	40	36	81	79	41	43	478	180	516	270	994	450	0.519115	0.6	0.230718	0.470588	190	160.185	32	34.2	42	38	85	79	43
87	123.922	98.7654	33.4	23.7	35	38	85	84	50	46	260	420	158	200	418	620	0.37799	0.322581	0.296463	0.159299	158.095	98.6667	30.5	31.2	38	46	81	85	43	39	488	100	332	74	820	174	0.404878	0.425287	0.192799	0.56705	116.176	92.5926	33.4	23.7	35	38	85	84	50
88	160	191.467	30.3	30.1	35	36	80	78	45	42	326	327	240	359	566	686	0.424028	0.523324	0.282686	0.279106	218.462	211.852	29	31.9	36	39	78	78	42	39	300	228	426	286	726	514	0.586777	0.55642	0.300911	0.412163	150	179.5	30.3	30.1	35	36	80	78	45
89	432.593	186.667	33.9	35.2	38	32	82	77	44	45	144	348	146	336	290	684	0.503448	0.491228	1.4917	0.272904	144.762	208.889	32.6	35.6	37	37	79	81	42	44	298	124	304	282	602	406	0.504983	0.694581	0.240468	0.514505	405.556	175	33.9	35.2	38	32	82	77	44
90	182.222	143.81	29.6	20.9	35	40	79	76	44	36	372	232	410	302	782	534	0.524297	0.565543	0.233021	0.269306	211.2	258.667	29	30.8	38	40	78	79	40	39	280	318	396	388	676	706	0.585799	0.549575	0.312426	0.366383	170.833	134.821	29.6	20.9	35	40	79	76	44
91	72.381	131.2	36.4	36.1	37	36	82	76	45	40	258	250	114	246	372	496	0.306452	0.495968	0.194572	0.264516	155.556	190.769	40	40.2	39	40	79	80	40	40	336	146	280	186	616	332	0.454545	0.560241	0.252525	0.574606	67.8571	123	36.4	36.1	37	36	82	76	45
92	204.444	171.556	36.9	27.6	38	36	80	81	42	45	282	442	322	386	604	828	0.533113	0.466184	0.338484	0.207193	168.889	161.778	36.4	34.7	34	37	79	80	45	43	362	148	342	182	704	330	0.485795	0.551515	0.239899	0.490236	191.667	160.833	36.9	27.6	38	36	80	81	42
93	260	119.42	39.8	41.1	37	35	81	77	44	42	324	248	234	206	558	454	0.419355	0.453744	0.46595	0.26304	156.078	166.957	38.2	43.6	34	39	78	79	44	40	590	226	398	288	988	514	0.402834	0.560311	0.157974	0.324818	243.75	111.957	39.8	41.1	37	35	81	77	44
94	191.429	136	35.1	33.8	32	36	79	80	47	44	352	306	402	204	754	510	0.533156	0.4	0.253884	0.266667	184.167	223.03	32.3	28.1	39	41	80	83	41	42	400	284	442	368	842	652	0.524941	0.564417	0.218725	0.342071	179.464	127.5	35.1	33.8	32	36	79	80	47
95	198.788	210.196	37.6	39.3	36	36	82	76	46	40	342	260	328	268	670	528	0.489552	0.507576	0.296698	0.398099	255	211.494	37.7	39.2	36	40	79	80	43	40	556	370	612	460	1168	830	0.523973	0.554217	0.218322	0.254812	186.364	197.059	37.6	39.3	36	36	82	76	46
96	155	144.561	36.8	25	33	35	84	80	51	45	364	224	372	206	736	430	0.505435	0.47907	0.210598	0.336189	136.774	290.526	36.1	42.4	36	35	81	81	45	46	392	312	318	414	710	726	0.447887	0.570248	0.19264	0.400174	145.312	135.526	36.8	25	33	35	84	80	51
97	200.952	208.205	34.6	37.4	39	40	83	80	44	40	326	210	422	406	748	616	0.564171	0.659091	0.268653	0.337995	216.296	228.889	33.4	37.8	40	40	83	82	43	42	402	346	438	412	840	758	0.521429	0.543536	0.257496	0.301964	188.393	195.192	34.6	37.4	39	40	83	80	44
98	260	153.846	35.5	38.4	40	40	80	77	40	37	424	174	546	150	970	324	0.562887	0.462963	0.268041	0.474834	235.152	348.889	38.6	38.9	39	38	79	80	40	42	422	386	388	628	810	1014	0.479012	0.619329	0.290311	0.344072	243.75	144.231	35.5	38.4	40	40	80	77	40
99	208.627	92	28.8	22.7	44	42	81	82	37	40	428	228	532	138	960	366	0.554167	0.377049	0.21732	0.251366	158.095	184.242	37.3	28.8	37	45	78	83	41	38	370	240	332	304	702	544	0.472934	0.558824	0.225207	0.338681	195.588	86.25	28.8	22.7	44	42	81	82	37
100	221.111	111.605	34.7	32.9	40	36	81	76	41	40	362	228	398	226	760	454	0.523684	0.497797	0.290936	0.245826	227.778	193.778	36.7	34.7	36	39	79	83	43	44	358	376	410	436	768	812	0.533854	0.536946	0.296586	0.238643	207.292	104.63	34.7	32.9	40	36	81	76	41
101	144.889	167.719	39.4	38	35	37	78	77	43	40	412	185	326	239	738	424	0.441734	0.563679	0.196326	0.395564	236.522	172.121	37	38.3	34	38	79	79	45	41	348	276	408	284	756	560	0.539683	0.507143	0.312859	0.307359	135.833	157.237	39.4	38	35	37	78	77	43
102	155.833	156.8	33.6	38.1	41	33	82	79	41	46	360	178	374	294	734	472	0.509537	0.622881	0.212307	0.332203	212.549	235.897	35.5	34.6	38	40	79	83	41	43	382	338	542	460	924	798	0.58658	0.576441	0.230031	0.295611	146.094	147	33.6	38.1	41	33	82	79	41
103	134.667	98.6667	34.3	39.6	32	37	81	78	49	41	190	234	202	222	392	456	0.515306	0.486842	0.343537	0.216374	240	155.556	34.7	35.8	35	45	81	79	46	34	306	154	324	210	630	364	0.514286	0.576923	0.380952	0.42735	126.25	92.5	34.3	39.6	32	37	81	78	49
104	77.3333	88.8889	33.3	26.1	52	39	82	81	30	42	96	190	58	160	154	350	0.376623	0.457143	0.502165	0.253968	169.143	221.333	31.5	37.7	38	37	81	83	43	46	336	90	444	166	780	256	0.569231	0.648438	0.21685	0.864583	72.5	83.3333	33.3	26.1	52	39	82	81	30
105	117.647	177.333	34.3	34.6	37	37	83	77	46	40	196	260	150	266	346	526	0.433526	0.505703	0.34002	0.337136	112.381	232.982	31	37	37	36	79	80	42	44	234	280	236	332	470	612	0.502128	0.542484	0.239108	0.38069	110.294	166.25	34.3	34.6	37	37	83	77	46
106	130.196	161.667	30.2	30.8	36	36	82	80	46	44	242	324	166	388	408	712	0.406863	0.544944	0.319108	0.22706	171.594	242.424	26.3	30.7	38	35	81	80	43	45	266	268	296	400	562	668	0.52669	0.598802	0.305328	0.362911	122.059	151.562	30.2	30.8	36	36	82	80	46
107	109.524	159.238	33.8	34.2	39	41	80	81	41	40	438	394	230	418	668	812	0.344311	0.514778	0.163958	0.196106	205.556	240	32.2	36.6	40	42	83	84	43	42	298	322	370	414	668	736	0.553892	0.5625	0.307718	0.326087	102.679	149.286	33.8	34.2	39	41	80	81	41
108	66.6667	15.4667	35.3	35.8	38	34	81	76	43	42	137	300	85	348	222	648	0.382883	0.537037	0.3003	0.0238683	93.3333	300	32.5	36.2	42	35	80	80	38	45	142	316	140	450	282	766	0.496454	0.587467	0.330969	0.391645	62.5	145	35.3	35.8	38	34	81	76	43
109	163.556	166.667	34.2	32	40	39	81	81	41	42	406	348	368	350	774	698	0.475452	0.501433	0.211312	0.238777	173.793	193.333	35	30.1	37	33	81	78	44	45	418	334	378	406	796	740	0.474874	0.548649	0.218333	0.261261	153.333	156.25	34.2	32	40	39	81	81	41
110	174.545	162.353	33.9	33.7	37	41	79	83	42	42	456	486	432	414	888	900	0.486486	0.46	0.19656	0.180392	183.704	238.841	32.3	39	38	38	82	79	44	41	544	298	496	412	1040	710	0.476923	0.580282	0.176638	0.336395	163.636	152.206	33.9	33.7	37	41	79	83	42
111	285.556	202.963	36.4	37	31	42	81	81	50	39	470	282	514	274	984	556	0.522358	0.492806	0.290199	0.365041	273.333	115.556	37.8	33.2	33	38	79	82	46	44	470	458	574	182	1044	640	0.549808	0.284375	0.261814	0.180556	267.708	190.278	36.4	37	31	42	81	81	50
112	155.556	186.667	40	39.2	42	41	81	76	39	35	420	238	350	210	770	448	0.454545	0.46875	0.20202	0.416667	179.487	173.333	39.2	40.9	35	37	78	83	43	46	400	222	350	260	750	482	0.466667	0.539419	0.239316	0.359613	145.833	175	40	39.2	42	41	81	76	39
113	188.333	160	32.6	39.2	41	42	80	81	39	39	470	358	452	372	922	730	0.490239	0.509589	0.204266	0.219178	140.392	231.884	32	33.6	35	39	80	80	45	41	434	266	358	400	792	666	0.45202	0.600601	0.177263	0.348174	176.562	150	32.6	39.2	41	42	80	81	39
114	185.833	181.728	39.3	38.9	32	35	77	76	45	41	378	322	446	368	824	690	0.541262	0.533333	0.225526	0.263374	184.762	203.733	41.3	41.2	35	37	81	83	46	46	458	386	388	382	846	768	0.458629	0.497396	0.218395	0.265278	174.219	170.37	39.3	38.9	32	35	77	76	45
115	255.238	120.533	40.6	35.3	36	36	78	77	42	41	274	202	402	226	676	428	0.594675	0.528037	0.377571	0.28162	201.905	285.867	38.2	36.2	35	33	77	78	42	45	399	348	424	536	823	884	0.515188	0.606335	0.245328	0.323379	239.286	113	40.6	35.3	36	36	78	77	42
116	232.593	492.549	35.9	35.9	37	40	79	81	42	41	432	432	628	628	1060	1060	0.592453	0.592453	0.219427	0.464669	162.133	224.198	38.2	38.6	38	38	75	81	37	43	333	396	304	454	637	850	0.477237	0.534118	0.254526	0.263762	218.056	218.056	35.9	35.9	37	40	79	81	42
117	97.2973	190	35.5	34.9	34	32	80	81	46	49	668	388	270	456	938	844	0.287846	0.540284	0.103728	0.225118	166.022	177.471	37.4	37.4	35	37	81	80	46	43	434	434	386	386	820	820	0.470732	0.470732	0.202465	0.216428	91.2162	178.125	35.5	34.9	34	32	80	81	46
118	184.946	233.333	33.3	35.5	37	37	79	81	42	44	298	280	430	350	728	630	0.590659	0.555556	0.254047	0.37037	238.933	230.769	36.1	35.7	36	39	78	83	42	44	492	306	448	450	940	756	0.476596	0.595238	0.254184	0.30525	173.387	218.75	33.3	35.5	37	37	79	81	42
119	181.905	147.957	34.2	33.2	41	36	81	81	40	45	318	356	382	344	700	700	0.545714	0.491429	0.259864	0.211367	154.483	158.333	32.2	36.2	38	41	82	81	44	40	300	446	336	380	636	826	0.528302	0.460048	0.242897	0.191687	170.536	138.71	34.2	33.2	41	36	81	81	40
120	136.667	135.054	30.3	38.1	36	32	79	77	43	45	416	296	246	314	662	610	0.371601	0.514754	0.206445	0.2214	237.5	156.364	37.9	37.1	37	37	77	82	40	45	494	194	570	258	1064	452	0.535714	0.570796	0.223214	0.345937	128.125	126.613	30.3	38.1	36	32	79	77	43
121	175.556	186.667	43	40.1	35	35	79	77	44	42	120	332	158	350	278	682	0.568345	0.513196	0.631495	0.273705	330.256	204.444	37.6	41.1	38	34	77	75	39	41	256	268	322	368	578	636	0.557093	0.578616	0.571378	0.321454	164.583	175	43	40.1	35	35	79	77	44
122	114.074	223.492	36.3	37.8	42	35	80	78	38	43	138	266	154	352	292	618	0.527397	0.569579	0.390665	0.361638	195.556	257.333	34.9	35.6	34	39	78	78	44	39	328	242	396	386	724	628	0.546961	0.61465	0.270104	0.409766	106.944	209.524	36.3	37.8	42	35	80	78	38
123	169.825	266.667	37.1	38.6	41	38	83	82	42	44	248	472	242	600	490	1072	0.493878	0.559701	0.346581	0.248756	146.286	221.538	35.4	36.5	39	37	80	83	41	46	340	312	384	432	724	744	0.530387	0.580645	0.202052	0.297767	159.211	250	37.1	38.6	41	38	83	82	42
124	186.667	212.414	37.9	36.1	37	39	82	81	45	42	408	410	350	462	758	872	0.461741	0.529817	0.246262	0.243594	217.5	240	31.4	35.4	38	38	81	83	43	45	478	2	522	396	1000	398	0.522	0.994975	0.2175	0.603015	175	199.138	37.9	36.1	37	39	82	81	45
125	144.561	171.429	37.9	34.5	40	42	81	81	41	39	208	306	206	360	414	666	0.497585	0.540541	0.349182	0.2574	142.857	149.333	30.9	36.8	41	42	81	79	40	37	244	133	300	112	544	245	0.551471	0.457143	0.262605	0.609524	135.526	160.714	37.9	34.5	40	42	81	81	41
126	165.333	145.185	40.3	33.2	38	36	80	78	42	42	252	246	248	294	500	540	0.496	0.544444	0.330667	0.268861	165.797	170.909	37.4	43.6	39	34	76	79	37	45	274	206	286	282	560	488	0.510714	0.577869	0.296066	0.350224	155	136.111	40.3	33.2	38	36	80	78	42
127	106.667	66.2069	39.6	39.6	42	38	80	81	38	43	188	188	144	144	332	332	0.433735	0.433735	0.321285	0.199418	197.895	168.333	41.7	41	38	38	80	80	42	42	334	134	282	202	616	336	0.457792	0.60119	0.321258	0.500992	100	100	39.6	39.6	42	38	80	81	38
128	255.686	164	39.2	40	35	39	81	81	46	42	292	234	326	246	618	480	0.527508	0.5125	0.413732	0.341667	222.222	217.143	30.6	38.8	37	39	82	83	45	44	412	184	450	228	862	412	0.522042	0.553398	0.257798	0.527046	239.706	153.75	39.2	40	35	39	81	81	46
129	166.154	118.4	37.6	35.9	37	40	81	77	44	37	142	214	162	222	304	436	0.532895	0.509174	0.546559	0.27156	173.333	248.205	33.3	35.7	37	39	75	80	38	41	366	148	364	242	730	390	0.49863	0.620513	0.237443	0.636423	155.769	111	37.6	35.9	37	40	81	77	44
130	207.407	180	39.4	36.2	41	36	81	79	40	43	110	322	70	432	180	754	0.388889	0.572944	1.15226	0.238727	164.211	181.333	37.4	39.8	37	39	80	79	43	40	264	172	234	204	498	376	0.46988	0.542553	0.32974	0.48227	194.444	168.75	39.4	36.2	41	36	81	79	40
131	175.354	160	35.2	33.6	37	42	82	81	45	39	388	336	434	324	822	660	0.527981	0.490909	0.213325	0.242424	196.923	238.222	33	33.2	38	38	81	81	43	43	408	160	384	268	792	428	0.484848	0.626168	0.24864	0.556594	164.394	150	35.2	33.6	37	42	82	81	45
132	203.733	141.449	35.8	34.6	41	37	82	83	41	46	420	286	382	244	802	530	0.476309	0.460377	0.254032	0.266885	149.02	261.333	32.8	32.8	41	40	81	83	40	43	400	294	380	392	780	686	0.487179	0.571429	0.191051	0.380952	191	132.609	35.8	34.6	41	37	82	83	41
133	189.333	196.782	38	31.1	43	36	82	81	39	45	358	398	426	428	784	826	0.543367	0.51816	0.241497	0.238234	220	151.111	37.6	31.1	38	44	83	85	45	41	526	154	396	170	922	324	0.429501	0.524691	0.238612	0.466392	177.5	184.483	38	31.1	43	36	82	81	39
134	166.667	202.319	39.6	36.7	35	35	84	80	49	45	234	249	300	349	534	598	0.561798	0.583612	0.31211	0.338326	225.641	158.667	34.4	39.2	38	35	83	82	45	47	144	222	440	238	584	460	0.753425	0.517391	0.386372	0.344928	156.25	189.674	39.6	36.7	35	35	84	80	49
135	104.762	194.023	33.6	35.1	38	35	82	81	44	46	348	346	220	422	568	768	0.387324	0.549479	0.18444	0.252634	296	219.13	35.7	32.1	34	40	81	83	47	43	488	548	444	378	932	926	0.476395	0.408207	0.317597	0.236642	98.2143	181.897	33.6	35.1	38	35	82	81	44
136	140.513	111.373	34	36.1	43	37	81	80	38	43	388	418	274	284	662	702	0.413897	0.404558	0.212255	0.15865	274.286	348.718	38.1	36.8	38	42	76	81	38	39	464	224	576	340	1040	564	0.553846	0.602837	0.263736	0.618294	131.731	104.412	34	36.1	43	37	81	80	38
137	73.5354	80.8889	35.5	35.5	42	39	82	80	40	41	320	238	182	182	502	420	0.36255	0.433333	0.146485	0.192593	217.436	173.333	33.3	33.1	40	35	80	79	40	44	340	190	424	260	764	450	0.554974	0.577778	0.284602	0.385185	68.9394	68.9394	35.5	35.5	42	39	82	80	40
138	1706.67	110.303	39.1	35.1	44	36	81	75	37	39	60	180	192	182	252	362	0.761905	0.502762	6.77249	0.304705	151.111	192	36.4	40.4	38	35	75	76	37	41	254	128	306	144	560	272	0.546429	0.529412	0.269841	0.705882	80	103.409	39.1	35.1	44	36	81	75	37
139	136.296	135.758	37.7	34.2	35	36	82	75	47	39	64	294	46	224	110	518	0.418182	0.432432	1.23906	0.26208	146.087	120	38.9	42.9	37	37	76	78	39	41	318	186	252	180	570	366	0.442105	0.491803	0.256293	0.327869	127.778	127.273	37.7	34.2	35	36	82	75	47
140	211.667	147.246	31.2	31.2	40	37	78	77	38	40	222	262	254	254	476	516	0.533613	0.492248	0.444678	0.285361	151.724	185	32.6	32.7	36	37	77	78	41	41	268	162	330	222	598	384	0.551839	0.578125	0.253719	0.481771	198.438	198.438	31.2	31.2	40	37	78	77	38
141	122.299	152.533	30.1	34.6	38	40	81	78	43	38	366	266	266	286	632	552	0.420886	0.518116	0.193511	0.276329	155.699	170.667	34.4	34.2	38	41	76	83	38	42	356	136	362	128	718	264	0.504178	0.484848	0.216851	0.646465	144.565	143	30.1	34.6	38	40	81	78	43
142	177.778	140.247	32.7	30.8	39	41	81	80	42	39	218	274	200	284	418	558	0.478469	0.508961	0.425306	0.251339	140.513	134.667	30.5	36.7	40	41	79	84	39	43	292	396	274	404	566	800	0.484099	0.505	0.248256	0.168333	166.667	131.481	32.7	30.8	39	41	81	80	42
143	157.895	135.111	33.2	32.8	35	37	83	80	48	43	219	314	225	304	444	618	0.506757	0.491909	0.355619	0.218626	180.645	170.667	30.6	29.6	37	37	79	81	42	44	286	106	420	128	706	234	0.594901	0.547009	0.255871	0.729345	148.026	126.667	33.2	32.8	35	37	83	80	48
144	186.667	143.656	34.2	35.6	36	40	81	82	45	42	318	358	336	334	654	692	0.513761	0.482659	0.285423	0.207595	204.444	176.842	31.8	37.8	41	38	79	83	38	45	218	166	230	252	448	418	0.513393	0.602871	0.456349	0.423067	175	134.677	34.2	35.6	36	40	81	82	45
145	179.71	98.6667	34.7	34.9	37	40	79	81	42	41	332	230	310	148	642	378	0.482866	0.391534	0.279922	0.261023	134.118	127.179	31.6	35.8	35	45	79	82	44	37	358	230	342	124	700	354	0.488571	0.350282	0.191597	0.359264	168.478	92.5	34.7	34.9	37	40	79	81	42
146	166.437	162.319	36.1	32.5	35	37	81	76	46	39	292	288	362	280	654	568	0.553517	0.492958	0.25449	0.285773	165.333	308.148	34.1	31.5	35	39	79	82	44	43	454	112	434	104	888	216	0.488739	0.481481	0.186186	1.42661	156.034	152.174	36.1	32.5	35	37	81	76	46
147	151.111	158.025	35.2	34	45	38	83	79	38	41	198	324	170	320	368	644	0.461957	0.496894	0.410628	0.24538	210.37	165.333	31.7	39.6	39	37	84	82	45	45	532	102	426	124	958	226	0.444676	0.548673	0.219593	0.731563	141.667	148.148	35.2	34	45	38	83	79	38
148	244.848	133.333	34.8	32.2	36	37	81	79	45	42	420	172	404	230	824	402	0.490291	0.572139	0.297146	0.331675	172.222	209.778	31.1	30.2	41	36	83	81	42	45	382	134	310	236	692	370	0.447977	0.637838	0.248876	0.566967	229.545	125	34.8	32.2	36	37	81	79	45
149	130.133	117.037	38	33.1	40	37	81	80	41	43	346	162	244	158	590	320	0.413559	0.49375	0.220565	0.365741	135.172	125.778	37.4	28.3	42	35	79	83	37	48	408	477	294	283	702	760	0.418803	0.372368	0.192553	0.165497	122	109.722	38	33.1	40	37	81	80	41
150	189.333	245.614	37.7	32.8	36	35	85	80	49	45	700	448	426	350	1126	798	0.37833	0.438596	0.168147	0.307787	134.762	183.111	28.3	35.2	34	35	81	85	47	50	477	170	283	206	760	376	0.372368	0.547872	0.177318	0.486998	177.5	230.263	37.7	32.8	36	35	85	80	49
151	186.667	176.79	42.1	33.3	37	33	78	75	41	42	196	306	210	358	406	664	0.517241	0.539157	0.45977	0.26625	217.436	249.825	29.9	39.8	34	40	76	80	42	40	366	306	424	356	790	662	0.536709	0.537764	0.275235	0.377378	175	165.741	42.1	33.3	37	33	78	75	41
152	116.19	127.843	35.3	35.7	37	38	77	76	40	38	152	234	244	326	396	560	0.616162	0.582143	0.29341	0.228291	275.2	222.222	36.7	36.5	37	36	75	80	38	44	408	174	516	250	924	424	0.558442	0.589623	0.297835	0.524109	108.929	119.853	35.3	35.7	37	38	77	76	40
153	152	112	38.3	35	37	35	76	75	39	40	184	162	228	210	412	372	0.553398	0.564516	0.368932	0.301075	266.667	202.667	39.1	40	36	39	78	81	42	42	352	118	480	152	832	270	0.576923	0.562963	0.320513	0.750617	142.5	105	38.3	35	37	35	76	75	39
154	129.778	148.444	33.3	30.5	45	37	84	81	39	44	164	384	146	334	310	718	0.470968	0.465181	0.418638	0.206747	193.623	173.333	33	36.2	42	38	83	76	41	38	296	218	334	312	630	530	0.530159	0.588679	0.307338	0.327044	121.667	139.167	33.3	30.5	45	37	84	81	39
155	124.444	129.167	35.5	34	36	37	82	81	46	44	60	306	42	310	102	616	0.411765	0.503247	1.22004	0.209686	178.095	162.133	33.1	34.5	35	38	79	81	44	43	348	256	374	304	722	560	0.518006	0.542857	0.246669	0.289524	116.667	121.094	35.5	34	36	37	82	81	46
156	109.333	208	31.6	33.3	42	38	83	80	41	42	282	368	164	390	446	758	0.367713	0.514512	0.245142	0.274406	233.563	155.294	29.3	33.7	36	37	79	83	43	46	484	204	508	198	992	402	0.512097	0.492537	0.235447	0.386304	102.5	195	31.6	33.3	42	38	83	80	41
157	150.476	238.788	6.1	33.3	32	35	80	79	48	44	186	204	158	394	344	598	0.459302	0.658863	0.437431	0.399311	213.333	146.087	34.2	35.8	38	35	77	80	39	45	446	192	432	252	878	444	0.492027	0.567568	0.242976	0.329025	141.071	223.864	6.1	33.3	32	35	80	79	48
158	132.381	213.333	31.1	29.1	37	36	83	76	46	40	388	368	278	496	666	864	0.417417	0.574074	0.19877	0.246914	220	194.667	29.8	27.8	38	39	79	83	41	44	376	238	396	292	772	530	0.512953	0.550943	0.284974	0.367296	124.107	200	31.1	29.1	37	36	83	76	46
159	237.037	169.524	32.6	32.6	37	35	82	81	45	46	76	312	80	356	156	668	0.512821	0.532934	1.51947	0.253778	168	266.667	28.4	39.1	36	38	79	81	43	43	352	315	378	500	730	815	0.517808	0.613497	0.230137	0.327198	222.222	158.929	32.6	32.6	37	35	82	81	45
160	125.217	154.839	32.6	31.6	42	38	81	80	39	42	286	314	216	360	502	674	0.430279	0.534125	0.249437	0.229731	262.222	220.952	29.3	31.4	42	41	80	80	38	39	330	164	472	232	802	396	0.588529	0.585859	0.32696	0.557961	117.391	145.161	32.6	31.6	42	38	81	80	39
161	170.667	185.556	37.7	29.7	34	41	81	84	47	43	422	484	448	334	870	818	0.514943	0.408313	0.196169	0.226841	240.808	218.462	40	43.2	33	37	81	83	48	46	432	282	596	426	1028	708	0.579767	0.601695	0.234249	0.308561	160	173.958	37.7	29.7	34	41	81	84	47
162	178.391	173.333	37.5	34.2	34	34	78	76	44	42	328	396	388	338	716	734	0.541899	0.46049	0.249149	0.236149	158.025	226.667	35.1	36.4	34	41	75	81	41	40	304	258	320	272	624	530	0.512821	0.513208	0.253245	0.427673	167.241	162.5	37.5	34.2	34	34	78	76	44
163	168	198.095	40.5	39.9	33	42	78	78	45	36	320	288	252	416	572	704	0.440559	0.590909	0.293706	0.281385	247.018	266.667	41.8	40	35	39	76	80	41	41	296	204	352	300	648	504	0.54321	0.595238	0.3812	0.529101	157.5	185.714	40.5	39.9	33	42	78	78	45
164	101.333	175.111	40.8	40.3	37	35	77	75	40	40	116	312	76	394	192	706	0.395833	0.558074	0.527778	0.248033	158.667	309.333	39.8	39.1	34	35	78	79	44	44	204	350	238	464	442	814	0.538462	0.570025	0.358974	0.380016	95	164.167	40.8	40.3	37	35	77	75	40
165	98.5185	183.704	38	31.3	35	41	79	82	44	41	430	432	266	372	696	804	0.382184	0.462687	0.14155	0.228487	235.429	159.111	34.5	37	41	41	84	83	43	42	660	512	618	358	1278	870	0.483568	0.411494	0.184216	0.182886	92.3611	172.222	38	31.3	35	41	79	82	44
166	136	170.476	40.2	39.7	36	35	81	81	45	46	266	358	306	358	572	716	0.534965	0.5	0.237762	0.238095	19.2889	220.444	40.7	41.8	39	39	80	81	41	42	488	408	434	496	922	904	0.470716	0.548673	0.0209207	0.243854	127.5	159.821	40.2	39.7	36	35	81	81	45
167	170.667	176.296	35.5	33	41	36	82	81	41	45	308	226	384	238	692	464	0.554913	0.512931	0.246628	0.379949	197.895	231.467	32.5	33.7	41	42	80	81	39	39	310	304	282	434	592	738	0.476351	0.588076	0.334282	0.31364	160	165.278	35.5	33	41	36	82	81	41
168	77.1429	122.222	29.9	33.5	42	41	83	81	41	40	268	212	162	220	430	432	0.376744	0.509259	0.179402	0.282922	126.933	165.517	29.6	30.8	38	38	80	82	42	44	308	352	238	360	546	712	0.435897	0.505618	0.232479	0.232468	72.3214	114.583	29.9	33.5	42	41	83	81	41
169	143.333	149.091	31.8	32.6	42	37	81	79	39	42	168	234	172	246	340	480	0.505882	0.5125	0.421569	0.310606	287.536	200	29.2	32	37	41	81	83	44	42	408	202	496	270	904	472	0.548673	0.572034	0.318071	0.423729	134.375	139.773	31.8	32.6	42	37	81	79	39
170	130.575	142.5	29.7	32	36	36	80	80	44	44	256	418	284	342	540	760	0.525926	0.45	0.241805	0.1875	214.949	288.627	33.2	32.1	36	41	82	83	46	42	548	270	532	368	1080	638	0.492593	0.576803	0.199027	0.452394	122.414	133.594	29.7	32	36	36	80	80	44
171	130.667	113.623	33.3	33.3	37	40	83	81	46	41	266	266	196	196	462	462	0.424242	0.424242	0.282828	0.245938	210.476	258.667	30	31.5	41	38	82	77	41	39	388	234	442	388	830	622	0.53253	0.623794	0.253586	0.415863	122.5	122.5	33.3	33.3	37	40	83	81	46
172	1244.44	134.444	33.7	35.9	36	38	81	80	45	42	352	208	280	242	632	450	0.443038	0.537778	1.96906	0.298765	155.733	189.091	33.9	38.6	41	37	76	81	35	44	216	174	292	312	508	486	0.574803	0.641975	0.306562	0.389076	152.174	126.042	33.7	35.9	36	38	81	80	45
173	135.238	194.133	30.8	34.4	35	38	75	75	40	37	206	246	142	364	348	610	0.408046	0.596721	0.388615	0.318251	211.2	241.778	31.7	38.6	35	34	75	79	40	45	254	228	396	272	650	500	0.609231	0.544	0.324923	0.483556	126.786	182	30.8	34.4	35	38	75	75	40
174	137.143	184	36.4	36.9	32	39	81	81	49	42	364	244	288	276	652	520	0.441718	0.530769	0.210342	0.353846	251.556	305	35.7	35.7	36	36	81	82	45	46	534	242	566	366	1100	608	0.514545	0.601974	0.228687	0.501645	128.571	172.5	36.4	36.9	32	39	81	81	49
175	81.7778	224	36.6	40	43	36	83	75	40	39	146	118	92	168	238	286	0.386555	0.587413	0.343604	0.783217	207.619	192.941	39.7	43	39	38	77	80	38	42	380	172	436	246	816	418	0.534314	0.588517	0.254435	0.461582	76.6667	210	36.6	40	43	36	83	75	40
176	114.286	188.444	34.8	38	36	37	79	76	43	39	146	320	120	424	266	744	0.451128	0.569892	0.429646	0.253286	188.571	112.464	31.7	38.8	38	33	75	79	37	46	406	478	396	194	802	672	0.493766	0.28869	0.235126	0.167357	107.143	176.667	34.8	38	36	37	79	76	43
177	168.889	14.3492	35.5	33.9	36	41	77	81	41	40	230	194	190	226	420	420	0.452381	0.538095	0.402116	0.0341648	94.359	270.476	29.9	35.5	38	33	78	79	40	46	188	268	184	284	372	552	0.494624	0.514493	0.253653	0.489993	158.333	134.524	35.5	33.9	36	41	77	81	41
178	127.536	160	32.4	34.2	42	42	80	84	38	42	272	236	220	144	492	380	0.447154	0.378947	0.25922	0.421053	184.615	237.778	33.4	34.4	38	39	81	81	43	42	290	310	360	428	650	738	0.553846	0.579946	0.284024	0.322192	119.565	150	32.4	34.2	42	42	80	84	38
179	188.642	199.365	32.8	36.4	35	35	80	80	45	45	292	296	382	314	674	610	0.566766	0.514754	0.279884	0.326828	195.294	229.333	34.7	35.6	33	41	79	82	46	41	382	186	498	258	880	444	0.565909	0.581081	0.221925	0.516517	176.852	186.905	32.8	36.4	35	35	80	80	45
180	101.333	161.569	33.5	34.3	40	41	81	80	41	39	200	162	152	206	352	368	0.431818	0.559783	0.287879	0.439045	161.905	52.6749	31.6	36.6	40	37	78	81	38	44	310	232	340	320	650	552	0.523077	0.57971	0.249084	0.0954255	95	151.471	33.5	34.3	40	41	81	80	41
181	76.4444	146.667	35.2	35.3	37	38	81	80	44	42	146	316	86	352	232	668	0.37069	0.526946	0.329502	0.219561	145.333	280.533	36.8	35.1	35	35	80	79	45	44	252	364	218	526	470	890	0.46383	0.591011	0.30922	0.315206	71.6667	137.5	35.2	35.3	37	38	81	80	44
182	212.444	168.485	30	31.5	37	38	76	81	39	43	298	246	478	278	776	524	0.615979	0.530534	0.273769	0.321536	197.143	281.212	30.3	41.7	38	38	80	79	42	41	398	320	414	464	812	784	0.509852	0.591837	0.242787	0.358689	199.167	157.955	30	31.5	37	38	76	81	39
183	251.594	164.848	32.5	37.9	36	36	77	79	41	43	256	258	434	272	690	530	0.628986	0.513208	0.364629	0.311035	171.429	356.078	37.4	29.9	38	34	79	79	41	45	344	280	360	454	704	734	0.511364	0.618529	0.243506	0.48512	235.87	154.545	32.5	37.9	36	36	77	79	41
184	198.333	96	36.2	32.1	38	44	82	84	44	40	502	216	476	144	978	360	0.486708	0.4	0.202795	0.266667	182.4	226.667	35.2	40.1	37	35	80	74	43	39	390	296	342	408	732	704	0.467213	0.579545	0.24918	0.32197	185.938	90	36.2	32.1	38	44	82	84	44
185	124.8	158.788	38.3	36.8	40	36	79	80	39	44	340	298	234	262	574	560	0.407666	0.467857	0.217422	0.28355	152	154.667	39.2	35.4	33	38	76	81	43	43	224	330	228	116	452	446	0.504425	0.26009	0.336283	0.346786	117	148.864	38.3	36.8	40	36	79	80	39
186	157.949	253.333	37.6	37.5	39	44	80	82	41	38	336	196	308	190	644	386	0.478261	0.492228	0.245262	0.656304	244.848	252.754	36.9	34.1	37	39	80	83	43	44	630	294	606	436	1236	730	0.490291	0.59726	0.198097	0.346238	148.077	237.5	37.6	37.5	39	44	80	82	41
187	202.857	152.533	38.7	41.1	36	35	79	77	43	42	366	240	426	286	792	526	0.537879	0.543726	0.256133	0.289987	215.467	193.333	44.1	38.1	42	40	83	82	41	42	434	224	404	290	838	514	0.4821	0.564202	0.25712	0.376135	190.179	143	38.7	41.1	36	35	79	77	43
188	144.889	136.533	16.3	31.8	47	38	85	78	38	40	19.7	210	16.3	256	36	466	0.452778	0.549356	4.02469	0.29299	141.538	175.238	30.1	30.1	38	33	79	75	41	42	250	250	276	276	526	526	0.524715	0.524715	0.269085	0.333152	135.833	128	16.3	31.8	47	38	85	78	38
189	154.074	124.138	34	35.8	45	41	83	82	38	41	66	248	52	270	118	518	0.440678	0.521236	1.30571	0.239649	179.259	170	32.4	33.8	37	38	83	85	46	47	514	222	484	306	998	528	0.48497	0.579545	0.179618	0.32197	144.444	116.379	34	35.8	45	41	83	82	38
190	200	214.222	32.8	32.9	37	38	84	81	47	43	298	496	300	482	598	978	0.501672	0.492843	0.334448	0.219041	201.778	216.19	30.9	30.9	39	36	81	83	42	47	378	378	454	454	832	832	0.545673	0.545673	0.242521	0.259844	187.5	200.833	32.8	32.9	37	38	84	81	47
191	45.3333	348.718	35.5	34.5	45	40	84	76	39	36	168	260	34	340	202	600	0.168317	0.566667	0.224422	0.581197	159.216	141.905	40	42.1	37	37	77	80	40	43	352	382	406	298	758	680	0.53562	0.438235	0.210047	0.208683	42.5	326.923	35.5	34.5	45	40	84	76	39
192	145.714	277.101	33.7	35.2	43	41	82	78	39	37	302	380	306	478	608	858	0.503289	0.55711	0.239662	0.322962	278.667	190.877	33.9	36.2	38	38	83	80	45	42	394	252	418	272	812	524	0.514778	0.519084	0.343186	0.364269	136.607	259.783	33.7	35.2	43	41	82	78	39
193	92.549	206.316	33.7	31.5	46	36	81	77	35	41	214	268	118	294	332	562	0.355422	0.523132	0.278762	0.36711	177.778	244.848	33.7	35.1	35	41	79	81	44	40	368	298	360	404	728	702	0.494505	0.575499	0.2442	0.348787	86.7647	193.421	33.7	31.5	46	36	81	77	35
194	76.3218	182.564	39.7	39	36	41	80	77	44	36	186	184	166	178	352	362	0.471591	0.491713	0.216823	0.504321	149.565	191.111	37.2	37.8	34	36	76	77	42	41	234	236	258	344	492	580	0.52439	0.593103	0.303994	0.329502	71.5517	171.154	39.7	39	36	41	80	77	44
195	117.333	116.267	35.6	36.5	36	37	81	81	45	44	224	280	176	218	400	498	0.44	0.437751	0.293333	0.233467	173.333	165.926	35.4	39.3	38	38	81	80	43	42	358	276	338	336	696	612	0.485632	0.54902	0.249042	0.271121	110	109	35.6	36.5	36	37	81	81	45
196	191.515	182.456	34.9	34.2	36	42	82	81	46	39	246	256	316	260	562	516	0.562278	0.503876	0.340774	0.353597	189.247	224.198	31.6	32.2	37	34	82	82	45	48	472	344	440	454	912	798	0.482456	0.568922	0.207508	0.280949	179.545	171.053	34.9	34.2	36	42	82	81	46
197	111.111	212	33.2	36.7	43	36	82	82	39	46	140	262	100	318	240	580	0.416667	0.548276	0.462963	0.365517	201.143	187.733	34.1	32.1	34	39	76	79	42	40	388	310	528	352	916	662	0.576419	0.531722	0.219588	0.283585	104.167	198.75	33.2	36.7	43	36	82	82	39
198	112.941	160.988	33.7	34.8	38	37	81	77	43	40	258	272	288	326	546	598	0.527473	0.545151	0.206852	0.26921	150.4	215.238	35	37	37	39	76	81	39	42	276	384	282	452	558	836	0.505376	0.54067	0.269534	0.257462	105.882	150.926	33.7	34.8	38	37	81	77	43
199	97.3333	174.815	35	34.7	33	37	81	80	48	43	136	192	146	236	282	428	0.51773	0.551402	0.345154	0.408446	165.714	200	38.2	35	39	35	80	76	41	41	182	338	174	390	356	728	0.488764	0.535714	0.46549	0.274725	91.25	163.889	35	34.7	33	37	81	80	48
200	142.222	133.333	39.5	37.6	35	37	78	80	43	43	202	202	192	190	394	392	0.48731	0.484694	0.36097	0.340136	146.667	201.026	37.7	39.2	37	39	76	76	39	37	308	296	286	392	594	688	0.481481	0.569767	0.246914	0.292188	133.333	125	39.5	37.6	35	37	78	80	43
201	219.487	110	36.9	34.4	37	36	80	80	43	44	284	128	214	198	498	326	0.429719	0.607362	0.440737	0.337423	166.667	190.476	37.6	32.1	37	39	77	80	40	41	370	290	300	300	670	590	0.447761	0.508475	0.248756	0.322841	205.769	103.125	36.9	34.4	37	36	80	80	43
202	160	120	37	37	37	36	79	81	42	45	404	354	360	234	764	588	0.471204	0.397959	0.209424	0.204082	138.095	49.7778	35	35	35	38	80	83	45	45	358	124	290	112	648	236	0.447531	0.474576	0.21311	0.210923	150	112.5	37	37	37	36	79	81	42
203	122.051	218.182	38.2	40.2	36	37	80	82	44	45	302	344	238	360	540	704	0.440741	0.511364	0.226021	0.309917	223.59	184	33.8	32.1	37	40	81	82	44	42	510	334	436	414	946	748	0.460888	0.553476	0.236353	0.245989	114.423	204.545	38.2	40.2	36	37	80	82	44
204	146.667	160.952	31.3	34	38	35	81	80	43	45	256	288	286	338	542	626	0.527675	0.539936	0.270603	0.257112	229.677	238.025	33.5	30.2	39	41	80	79	41	38	408	422	534	482	942	904	0.566879	0.533186	0.243819	0.263302	137.5	150.893	31.3	34	38	35	81	80	43
205	171.852	89.6	29.1	29.2	41	41	84	81	43	40	68	306	58	168	126	474	0.460317	0.35443	1.3639	0.18903	160.833	173.333	29.5	28.2	38	37	81	79	43	42	452	194	386	260	838	454	0.460621	0.572687	0.191925	0.381791	161.111	84	29.1	29.2	41	41	84	81	43
206	204.444	177.333	34.3	39.7	46	35	82	83	36	48	50	248	46	266	96	514	0.479167	0.51751	2.12963	0.345006	183.333	184.889	32.7	34.5	36	37	80	78	44	41	338	288	330	416	668	704	0.494012	0.590909	0.274451	0.262626	191.667	166.25	34.3	39.7	46	35	82	83	36
207	156.667	172.222	34.1	35.2	35	40	77	77	42	37	186	248	188	310	374	558	0.502674	0.555556	0.418895	0.308642	209.892	156.522	34.7	34.6	38	37	79	81	41	44	454	166	488	270	942	436	0.518047	0.619266	0.222816	0.358995	146.875	161.458	34.1	35.2	35	40	77	77	42
208	59.2593	137.436	33.1	33.1	35	42	81	81	46	39	158	282	80	268	238	550	0.336134	0.487273	0.248988	0.249883	212.5	183.704	34.7	33.1	39	41	82	81	43	40	468	44	510	62	978	106	0.521472	0.584906	0.21728	1.73305	55.5556	128.846	33.1	33.1	35	42	81	81	46
209	68.3333	209.855	35.3	35.3	36	41	73	78	37	37	368	302	164	362	532	664	0.308271	0.545181	0.128446	0.316047	249.697	228.333	32.9	34.5	37	39	82	81	45	42	662	222	618	274	1280	496	0.482812	0.552419	0.195076	0.460349	64.0625	196.739	35.3	35.3	36	41	73	78	37
210	182.5	160	38.5	40.1	37	38	77	75	40	37	422	246	438	240	860	486	0.509302	0.493827	0.212209	0.329218	174.359	204.444	40.6	38.5	36	38	76	79	40	41	188	140	170	230	358	370	0.47486	0.621622	0.487036	0.552553	171.094	150	38.5	40.1	37	38	77	75	40
211	140	201.905	32.8	33.6	36	35	81	77	45	42	128	212	126	212	254	424	0.496063	0.5	0.551181	0.47619	103.704	186.667	32.2	30.7	38	36	81	80	43	44	168	206	140	378	308	584	0.454545	0.64726	0.3367	0.319635	131.25	189.286	32.8	33.6	36	35	81	77	45
212	160	219.167	34.5	34.1	39	36	81	82	42	46	362	338	360	526	722	864	0.498615	0.608796	0.221607	0.253665	174.222	221.333	33.5	34.4	41	40	79	81	38	41	384	188	392	332	776	520	0.505155	0.638462	0.224513	0.425641	150	205.469	34.5	34.1	39	36	81	82	42
213	155.556	201.333	34.6	34.7	39	38	81	79	42	41	404	262	350	302	754	564	0.464191	0.535461	0.206307	0.356974	130.909	184.533	34.8	35	35	39	79	82	44	43	332	210	324	346	656	556	0.493902	0.622302	0.199557	0.331894	145.833	188.75	34.6	34.7	39	38	81	79	42
214	83.8095	88.8889	32.2	30.9	41	44	80	84	39	40	112	152	132	80	244	232	0.540984	0.344828	0.343482	0.383142	182.564	173.867	34.1	33.6	35	41	80	81	45	40	344	228	356	326	700	554	0.508571	0.588448	0.260806	0.313839	78.5714	83.3333	32.2	30.9	41	44	80	84	39
215	66.2963	144.516	30	31.9	38	37	79	77	41	40	225	336	179	336	404	672	0.443069	0.5	0.1641	0.215054	214.493	287.407	30.3	32.2	35	41	77	80	42	39	282	240	370	388	652	628	0.567485	0.617834	0.328977	0.457655	62.1528	135.484	30	31.9	38	37	79	77	41
216	118.4	168.889	34.3	34.7	37	37	77	79	40	42	240	130	222	342	462	472	0.480519	0.724576	0.256277	0.357815	152.381	219.259	32.5	35.5	40	39	81	78	41	39	238	306	240	444	478	750	0.502092	0.592	0.318789	0.292346	111	158.333	34.3	34.7	37	37	77	79	40
217	126.154	194.667	33.3	35.5	44	43	83	82	39	39	474	264	246	292	720	556	0.341667	0.52518	0.175214	0.35012	186.667	241.333	31.2	33.3	40	41	80	83	40	42	400	310	336	362	736	672	0.456522	0.53869	0.253623	0.359127	118.269	182.5	33.3	35.5	44	43	83	82	39
218	87.9012	198.4	40	40	38	38	78	77	40	39	352	338	178	372	530	710	0.335849	0.523944	0.165851	0.279437	146.667	317.949	39.2	38.9	34	42	74	80	40	38	282	192	220	310	502	502	0.438247	0.61753	0.292165	0.633364	82.4074	186	40	40	38	38	78	77	40
219	164.706	120.58	31.9	30.1	42	43	81	83	39	40	190	230	210	208	400	438	0.525	0.474886	0.411765	0.275296	160.988	160	34.3	33.3	38	41	80	82	42	41	326	258	326	312	652	570	0.5	0.547368	0.246914	0.280702	154.412	113.043	31.9	30.1	42	43	81	83	39
220	91.1828	162.319	33.7	34.3	40	35	81	81	41	46	240	270	212	280	452	550	0.469027	0.509091	0.201732	0.295125	262.857	158.161	34.1	35.1	41	42	82	81	41	39	500	304	414	344	914	648	0.452954	0.530864	0.28759	0.244075	85.4839	152.174	33.7	34.3	40	35	81	81	41
221	173.913	175.238	32.2	32.5	40	35	79	81	39	46	292	326	300	368	592	694	0.506757	0.530259	0.293772	0.252504	243.441	181.333	29.3	31.3	41	39	80	78	39	39	392	318	566	408	958	726	0.590814	0.561983	0.254114	0.24977	163.043	164.286	32.2	32.5	40	35	79	81	39
222	177.778	177.778	32.2	32.2	46	46	84	84	38	38	74	74	40	40	114	114	0.350877	0.350877	1.55945	1.55945	176.667	248.889	31.4	33.4	42	38	80	80	38	42	498	264	424	336	922	600	0.45987	0.56	0.191612	0.414815	166.667	166.667	32.2	32.2	46	46	84	84	38
223	192.5	177.436	32.7	36.4	41	36	83	80	42	44	570	354	462	346	1032	700	0.447674	0.494286	0.186531	0.25348	167.619	143.768	36.3	41	39	36	80	78	41	42	376	194	440	248	816	442	0.539216	0.561086	0.205415	0.325267	180.469	166.346	32.7	36.4	41	36	83	80	42
224	49.7778	121.739	32.4	34.6	40	39	82	82	42	43	106	172	56	210	162	382	0.345679	0.549738	0.30727	0.318689	231.467	196.364	33.8	36.1	40	38	81	83	41	45	488	198	434	324	922	522	0.470716	0.62069	0.251048	0.376176	46.6667	114.13	32.4	34.6	40	39	82	82	42
225	138.667	186.667	38.3	38.2	36	38	75	77	39	39	136	340	104	350	240	690	0.433333	0.507246	0.577778	0.270531	181.333	131.494	39.2	40.5	36	35	77	76	41	41	306	260	340	286	646	546	0.526316	0.52381	0.280702	0.240832	130	175	38.3	38.2	36	38	75	77	39
226	82.2222	215.833	32.6	32.6	37	38	81	81	44	43	254	418	148	518	402	936	0.368159	0.553419	0.204533	0.230591	274.133	248.889	33.2	33.7	38	36	83	81	45	45	568	236	514	336	1082	572	0.475046	0.587413	0.253358	0.43512	77.0833	202.344	32.6	32.6	37	38	81	81	44
227	72	237.037	29.8	33.9	37	39	81	83	44	44	80	420	54	480	134	900	0.402985	0.533333	0.537313	0.263374	165.714	210.256	30	31.4	37	36	81	81	44	45	540	286	348	410	888	696	0.391892	0.58908	0.186615	0.302093	67.5	222.222	29.8	33.9	37	39	81	83	44
228	95.6863	203.556	34.2	31	42	36	81	81	39	45	234	388	122	458	356	846	0.342697	0.541371	0.268782	0.240609	150.805	205.714	30.9	32.4	37	34	77	78	40	44	278	134	328	216	606	350	0.541254	0.617143	0.248852	0.587755	89.7059	190.833	34.2	31	42	36	81	81	39
229	131.667	152.258	32.6	33.7	37	38	82	82	45	44	362	500	316	354	678	854	0.466077	0.41452	0.194199	0.178288	203.077	259.31	32.8	32.1	39	41	80	80	41	39	538	406	396	564	934	970	0.423983	0.581443	0.217427	0.26733	123.438	142.742	32.6	33.7	37	38	82	82	45
230	219.556	204.19	33.9	40	45	43	82	84	37	41	458	518	494	536	952	1054	0.518908	0.508539	0.230626	0.193729	205.833	258.333	32.6	38.1	34	43	85	85	51	42	632	370	494	620	1126	990	0.438721	0.626263	0.1828	0.260943	205.833	191.429	33.9	40	45	43	82	84	37
231	117.333	194.667	38.4	37	36	37	78	80	42	43	128	264	132	292	260	556	0.507692	0.52518	0.451282	0.35012	221.867	217.333	38.9	39.5	36	35	75	80	39	45	342	294	416	326	758	620	0.548813	0.525806	0.2927	0.350538	110	182.5	38.4	37	36	37	78	80	42
232	102.029	203.457	36.7	38.2	35	37	79	78	44	41	286	466	176	412	462	878	0.380952	0.469248	0.220842	0.231728	233.333	191.667	39	41.5	32	38	78	82	46	44	298	406	350	460	648	866	0.540123	0.531178	0.360082	0.221324	95.6522	190.741	36.7	38.2	35	37	79	78	44
233	114.286	208.395	36.8	36.6	35	38	75	78	40	40	312	390	240	422	552	812	0.434783	0.519704	0.207039	0.256644	247.619	269.247	36.1	37.9	36	35	80	79	44	44	326	364	520	626	846	990	0.614657	0.632323	0.292694	0.271967	107.143	195.37	36.8	36.6	35	38	75	78	40
234	150.805	214.493	32.2	30.2	39	37	80	81	41	44	444	430	328	370	772	800	0.42487	0.4625	0.195343	0.268116	122.222	194.747	28.7	33.5	43	39	80	81	37	42	318	538	220	482	538	1020	0.408922	0.472549	0.227179	0.190929	141.379	201.087	32.2	30.2	39	37	80	81	41
235	160	166.222	36.3	39.2	36	41	78	83	42	42	446	494	372	374	818	868	0.454768	0.430876	0.195599	0.1915	222.051	288	33.9	34.9	37	40	81	83	44	43	465	264	433	432	898	696	0.482183	0.62069	0.247273	0.413793	150	155.833	36.3	39.2	36	41	78	83	42
236	175.111	170.435	40.8	39.8	35	35	77	75	42	40	388	278	394	294	782	572	0.503836	0.513986	0.223927	0.297963	206.061	182.222	40.1	37.1	33	39	75	78	42	39	272	222	340	246	612	468	0.555556	0.525641	0.3367	0.389364	164.167	159.783	40.8	39.8	35	35	77	75	42
237	146.173	126.452	31.2	28.1	42	34	77	80	35	46	288	266	296	294	584	560	0.506849	0.525	0.250296	0.225806	175.632	203.218	30.9	27.1	37	43	78	81	41	38	418	306	382	442	800	748	0.4775	0.590909	0.21954	0.271682	137.037	118.548	31.2	28.1	42	34	77	80	35
238	105.833	205.333	31.3	34.3	37	37	75	78	38	41	308	240	254	308	562	548	0.451957	0.562044	0.188316	0.374696	158.222	246.437	33.8	38	36	39	75	79	39	40	302	346	356	536	658	882	0.541033	0.60771	0.240459	0.279407	99.2188	192.5	31.3	34.3	37	37	75	78	38
239	154.667	136.566	33.3	37.9	45	37	84	78	39	41	154	326	116	338	270	664	0.42963	0.509036	0.57284	0.205671	161.778	186.667	34.6	35.1	40	36	81	80	41	44	386	298	364	420	750	718	0.485333	0.584958	0.215704	0.259981	145	128.03	33.3	37.9	45	37	84	78	39
240	148.148	108.642	39.6	39.4	42	35	83	75	41	40	72	222	50	220	122	442	0.409836	0.497738	1.21433	0.245796	176.889	184.762	38.2	40.6	34	34	75	75	41	41	296	280	398	388	694	668	0.573487	0.580838	0.254883	0.27659	138.889	101.852	39.6	39.4	42	35	83	75	41
241	146.032	168	33	32.8	36	40	81	83	45	43	304	358	230	378	534	736	0.430712	0.513587	0.273468	0.228261	183.59	192.821	32.6	22.9	37	37	81	84	44	47	372	278	358	376	730	654	0.490411	0.574924	0.251493	0.294833	136.905	157.5	33	32.8	36	40	81	83	45
242	126.222	180.741	35.2	38.7	41	41	83	80	42	39	210	210	142	244	352	454	0.403409	0.537445	0.358586	0.398107	221.333	191.264	34.5	38.9	41	35	84	79	43	44	474	302	498	416	972	718	0.512346	0.579387	0.227709	0.266385	118.333	169.444	35.2	38.7	41	41	83	80	42
243	160	163.137	40.1	39.6	32	35	80	77	48	42	180	152	192	208	372	360	0.516129	0.577778	0.430108	0.453159	197.576	258.824	35.7	37.1	35	34	81	81	46	47	302	280	326	330	628	610	0.519108	0.540984	0.314611	0.424301	150	152.941	40.1	39.6	32	35	80	77	48
244	140	173.333	35.3	36.2	42	38	82	81	40	43	194	328	168	234	362	562	0.464088	0.41637	0.38674	0.308422	162.735	142.857	35.2	31.6	38	34	83	80	45	46	478	360	476	300	954	660	0.498952	0.454545	0.170582	0.21645	131.25	162.5	35.3	36.2	42	38	82	81	40
245	64	183.59	31.1	38.1	42	37	84	78	42	41	178	324	48	358	226	682	0.212389	0.524927	0.283186	0.269193	187.826	167.273	32.6	37	36	34	81	78	45	44	346	254	324	276	670	530	0.483582	0.520755	0.280337	0.315609	60	172.115	31.1	38.1	42	37	84	78	42
246	116.543	182.366	32.9	31.8	37	42	82	81	45	39	292	388	236	424	528	812	0.44697	0.522167	0.220726	0.224588	135.172	165.128	29.5	33.3	36	39	81	80	45	41	356	268	294	322	650	590	0.452308	0.545763	0.207958	0.279878	109.259	170.968	32.9	31.8	37	42	82	81	45
247	156.667	199.111	36.3	34.5	38	38	81	75	43	37	270	176	282	224	552	400	0.51087	0.56	0.283816	0.497778	185.185	207.816	35.8	32.2	37	35	78	76	41	41	414	328	500	452	914	780	0.547046	0.579487	0.20261	0.266431	146.875	186.667	36.3	34.5	38	38	81	75	43
248	186.667	156.19	33.2	33.9	40	40	79	81	39	41	176	292	168	328	344	620	0.488372	0.529032	0.542636	0.25192	170.435	207.407	31.8	32.1	34	38	77	79	43	41	306	224	294	280	600	504	0.49	0.555556	0.284058	0.411523	175	146.429	33.2	33.9	40	40	79	81	39
249	184	126.933	35.8	34.9	41	37	78	80	37	43	158	312	138	238	296	550	0.466216	0.432727	0.621622	0.230788	178.667	227.302	35.8	35.1	32	35	81	80	49	45	398	308	402	358	800	666	0.5025	0.537538	0.223333	0.341294	172.5	119	35.8	34.9	41	37	78	80	37
250	160.952	183.704	46.8	38	33	35	80	76	47	41	328	190	338	248	666	438	0.507508	0.56621	0.24167	0.419415	226.667	268.889	37.3	36.6	34	33	77	80	43	47	242	356	340	484	582	840	0.584192	0.57619	0.389462	0.320106	150.893	172.222	46.8	38	33	35	80	76	47
251	168.602	164.211	34.9	33.7	37	36	81	81	44	45	384	214	392	234	776	448	0.505155	0.522321	0.217271	0.366541	196.267	216.296	31.2	37.6	36	33	81	76	45	43	318	344	368	438	686	782	0.536443	0.560102	0.286103	0.276594	158.065	153.947	34.9	33.7	37	36	81	81	44
252	160.952	96.2319	40.2	39	37	34	75	81	38	47	350	268	338	166	688	434	0.491279	0.382488	0.233942	0.221732	187.879	172.8	37.3	40	33	36	76	80	43	44	282	356	310	324	592	680	0.523649	0.476471	0.317363	0.254118	150.893	90.2174	40.2	39	37	34	75	81	38
253	216.667	147.619	33.4	33.3	40	36	79	81	39	45	363	300	325	310	688	610	0.472384	0.508197	0.314922	0.241998	170.256	201.111	33.9	36.2	36	39	81	79	45	40	336	258	332	362	668	620	0.497006	0.583871	0.254875	0.324373	203.125	138.393	33.4	33.3	40	36	79	81	39
254	181.667	148.571	33.6	35.6	35	36	77	75	42	39	320	222	436	312	756	534	0.57672	0.58427	0.2403	0.278224	272.821	268.986	35.1	34.9	33	35	79	78	46	43	368	360	532	464	900	824	0.591111	0.563107	0.303134	0.326439	170.312	139.286	33.6	35.6	35	36	77	75	42
255	164.571	110.769	32.8	33.5	41	45	79	83	38	38	382	236	432	216	814	452	0.530713	0.477876	0.202176	0.245065	132.414	148.718	31	32.3	35	36	83	83	48	47	300	398	288	290	588	688	0.489796	0.421512	0.225194	0.21616	154.286	103.846	32.8	33.5	41	45	79	83	38
256	130.37	164.167	32	35.6	41	41	83	80	42	39	106	424	44	394	150	818	0.293333	0.481663	0.869136	0.200693	123.922	170.256	29.2	35.3	43	38	81	79	38	41	310	270	316	332	626	602	0.504792	0.551495	0.197958	0.282818	122.222	153.906	32	35.6	41	41	83	80	42
257	248.889	163.704	38.7	37.2	35	36	83	76	48	40	58	388	56	442	114	830	0.491228	0.53253	2.18324	0.197233	144.762	173.333	36.6	39.2	38	34	77	76	39	42	322	258	304	312	626	570	0.485623	0.547368	0.231249	0.304094	233.333	153.472	38.7	37.2	35	36	83	76	48
258	256	187.527	39.6	39.3	36	35	82	76	46	41	296	374	192	436	488	810	0.393443	0.538272	0.52459	0.231515	195.238	173.827	37.4	41.2	35	35	80	77	45	42	448	298	410	352	858	650	0.477855	0.541538	0.22755	0.267426	240	175.806	39.6	39.3	36	35	82	76	46
259	224	138.667	36.6	36.1	38	37	78	78	40	41	170	208	168	260	338	468	0.497041	0.555556	0.662722	0.296296	235.362	135.758	34.9	34.4	38	38	81	77	43	39	354	182	406	224	760	406	0.534211	0.551724	0.309687	0.334378	210	130	36.6	36.1	38	37	78	78	40
260	117.778	166.667	30.3	36.8	37	41	83	84	46	43	180	356	106	400	286	756	0.370629	0.529101	0.41181	0.220459	213.333	173.763	30.8	34.1	42	34	84	83	42	49	668	392	512	404	1180	796	0.433898	0.507538	0.180791	0.218296	110.417	156.25	30.3	36.8	37	41	83	84	46
261	143.59	109.804	28.7	28.7	42	41	85	84	43	43	232	232	140	140	372	372	0.376344	0.376344	0.385994	0.295172	208	203.175	29.1	33.2	36	33	83	84	47	51	402	304	312	320	714	624	0.436975	0.512821	0.291317	0.3256	134.615	134.615	28.7	28.7	42	41	85	84	43
262	220.741	172.632	33.2	34.2	38	41	81	80	43	39	326	388	298	492	624	880	0.477564	0.559091	0.353751	0.196172	232.533	210.133	32.5	39	34	34	80	77	46	43	416	340	436	394	852	734	0.511737	0.536785	0.272926	0.286285	219.118	161.842	33.2	34.2	38	41	81	80	43
263	152.222	188.642	38.8	38.5	36	37	76	81	40	44	332	358	274	382	606	740	0.452145	0.516216	0.251192	0.254922	150.222	195.556	37.2	38.2	36	38	75	76	39	38	366	368	338	396	704	764	0.480114	0.518325	0.213384	0.255963	142.708	176.852	38.8	38.5	36	37	76	81	40
264	137.778	183.59	32.4	35	35	39	76	78	41	39	146	406	186	358	332	764	0.560241	0.468586	0.414993	0.240301	178.925	168.205	30.1	31.5	36	35	77	79	41	44	380.3	290	416	328	796.3	618	0.522416	0.530744	0.224695	0.272177	129.167	172.115	32.4	35	35	39	76	78	41
265	211.556	193.103	37.2	34.2	37	41	78	79	41	38	280	314	238	420	518	734	0.459459	0.572207	0.408408	0.263084	180.571	198.261	33.7	32.2	37	39	77	81	40	42	476	232	474	342	950	574	0.498947	0.595819	0.190075	0.345402	198.333	181.034	37.2	34.2	37	41	78	79	41
266	106.667	176.667	31.9	34.4	36	42	81	82	45	40	330	368	160	424	490	792	0.326531	0.535354	0.217687	0.223064	154.444	186.667	31.7	33.3	37	36	79	80	42	44	266	218	278	280	544	498	0.511029	0.562249	0.283905	0.374833	100	165.625	31.9	34.4	36	42	81	82	45
267	186.667	232.5	30.4	31.6	36	42	83	82	47	40	492	500	378	558	870	1058	0.434483	0.52741	0.214559	0.219754	195.152	240	31	31.6	33	34	83	83	50	49	498	326	322	414	820	740	0.392683	0.559459	0.23799	0.324324	175	217.969	30.4	31.6	36	42	83	82	47
268	114.667	225	35.2	35.2	36	36	82	83	46	47	472	490	258	540	730	1030	0.353425	0.524272	0.157078	0.218447	220	192.593	34	29.9	37	36	83	81	46	45	396	314	330	260	726	574	0.454545	0.452962	0.30303	0.335527	107.5	210.938	35.2	35.2	36	36	82	83	46
269	232	113.778	43.5	30.9	35	38	76	76	41	38	390	574	522	256	912	830	0.572368	0.308434	0.254386	0.137082	170.256	234.667	35.1	41.2	37	42	75	79	38	37	276	172	332	176	608	348	0.546053	0.505747	0.280027	0.67433	217.5	106.667	43.5	30.9	35	38	76	76	41
270	206.933	236.559	33.8	36.2	35	36	81	80	46	44	332	372	388	550	720	922	0.538889	0.596529	0.287407	0.256572	172.698	178.765	32	34.4	36	39	79	82	43	43	248	402	272	362	520	764	0.523077	0.473822	0.332112	0.233986	194	221.774	33.8	36.2	35	36	81	80	46
271	154.167	164.444	35	35	36	35	78	81	42	46	314	314	370	370	684	684	0.540936	0.540936	0.22539	0.240416	209.167	192.821	35.9	36.9	34	37	81	79	47	42	602	372	502	376	1104	748	0.45471	0.502674	0.189463	0.257781	144.531	144.531	35	35	36	35	78	81	42
272	268	122.667	35	40	34	36	76	77	42	41	346	322	402	276	748	598	0.537433	0.461538	0.358289	0.205128	222.857	138.495	36.1	40.9	36	38	76	82	40	44	318	390	468	322	786	712	0.59542	0.452247	0.283533	0.194515	167.5	115	35	40	34	36	76	77	42
273	62.2222	148.333	33.1	34.9	34	34	81	77	47	43	192	348	56	356	248	704	0.225806	0.505682	0.250896	0.210701	75.6989	141.667	31.9	34.6	37	38	84	81	47	43	284	120	176	170	460	290	0.382609	0.586207	0.164563	0.488506	58.3333	139.062	33.1	34.9	34	34	81	77	47
274	131.111	136.842	32.6	30.7	38	37	80	78	42	41	278	440	236	390	514	830	0.459144	0.46988	0.25508	0.16487	183.03	190.933	30.1	38.8	38	38	80	81	42	43	464	218	302	358	766	576	0.394256	0.621528	0.238943	0.331481	122.917	128.289	32.6	30.7	38	37	80	78	42
275	138.182	118.919	36.9	39.1	33	36	75	75	42	39	156	248	114	330	270	578	0.422222	0.570934	0.511785	0.205742	160.889	232.381	38.1	31.2	34	36	79	78	45	42	330	144	362	244	692	388	0.523121	0.628866	0.232498	0.59892	129.545	111.486	36.9	39.1	33	36	75	75	42
276	50.6667	136.296	38.4	40	33	36	77	75	44	39	170	232	38	276	208	508	0.182692	0.543307	0.24359	0.2683	246.4	163.556	40.4	41	34	34	77	77	43	43	446	192	462	184	908	376	0.508811	0.489362	0.271366	0.434988	47.5	127.778	38.4	40	33	36	77	75	44
277	125.333	139.13	37.1	36.3	37	39	78	75	41	36	172	184	94	240	266	424	0.353383	0.566038	0.471178	0.328138	178.667	400	36.4	33.6	42	42	78	79	36	37	374	66	402	90	776	156	0.518041	0.576923	0.230241	2.5641	117.5	130.435	37.1	36.3	37	39	78	75	41
278	248.889	167.333	32.6	37.4	42	36	83	74	41	38	480	316	560	502	1040	818	0.538462	0.613692	0.239316	0.204564	126.377	117.333	37.4	34.2	39	44	78	83	39	39	218	66	218	88	436	154	0.5	0.571429	0.289855	0.761905	233.333	156.875	32.6	37.4	42	36	83	74	41
279	169.697	163.951	34.9	41.8	40	40	83	81	43	41	182	392	140	332	322	724	0.434783	0.458564	0.527009	0.226451	176.19	209.697	36.2	36.5	34	39	79	81	45	42	320	252	370	346	690	598	0.536232	0.578595	0.255349	0.350664	159.091	153.704	34.9	41.8	40	40	83	81	43
280	131.111	164.167	33.3	39.4	36	34	81	80	45	46	180	344	118	394	298	738	0.395973	0.533875	0.43997	0.222448	213.333	222.933	37.8	39	33	39	80	81	47	42	424	236	448	418	872	654	0.513761	0.639144	0.244648	0.340877	122.917	153.906	33.3	39.4	36	34	81	80	45
281	212.121	140	38.8	33.2	37	40	82	79	45	39	340	290	350	336	690	626	0.507246	0.536741	0.307422	0.223642	227.556	212	32	26.7	37	38	78	81	41	43	424	198	512	318	936	516	0.547009	0.616279	0.243115	0.410853	198.864	131.25	38.8	33.2	37	40	82	79	45
282	219.487	169.778	33.2	33.3	41	42	85	83	44	41	334	406	214	382	548	788	0.390511	0.484772	0.400524	0.215454	233.333	184.242	33.4	31.8	35	39	81	85	46	46	558	260	490	304	1048	564	0.467557	0.539007	0.222646	0.326671	205.769	159.167	33.2	33.3	41	42	85	83	44
[truncated: 37 more columns]
