# Supplementary material for: Identification of novel drought-tolerant-associated SNPs in common bean (Phaseolus vulgaris)
Source: Front Plant Sci. 2015 Jul 21;6:546. doi: 10.3389/fpls.2015.00546 (PMC4508514; doi:10.3389/fpls.2015.00546)
Supplement: Supplementary file 5 [file Table5.XLSX]

## Sheet: Sheet1
Supp. Table 3. SNPs annotation to genes and functions.
SNP	Pinto Villa Genotype	Pinto Saltillo Genotype	Reference Genome	Change in protein	SNP Impact in protein	Sequence Name	Biological Process	Cellular Component	Molecular Function	Associated Trait
9	C:C	T:T	C	None (synonymous)	None	Phvul.005G163200.1	protein phosphorylation		protein kinase activity; ATP binding	DF, DPM
14	A:A	G:G	A	D292G	Neutral	Phvul.005G159300.1			protein binding	BS, RU, TB
16	C:C	A:A	A	None (no CDS)	None	Phvul.003G274500.1	Arp2/3 complex-mediated actin nucleation	Arp2/3 protein complex		DF, RP
18	A:A	C:C	C	None (no CDS)	None	Phvul.009G226700.1	response to desiccation; response to salt stress; response to abscisic acid; oxidation-reduction process; gluconeogenesis; glycolytic process; arginine metabolic process; histidine metabolic process; isoleucine catabolic process; leucine catabolic process; lysine catabolic process; proline metabolic process; tryptophan metabolic process; valine catabolic process; fatty acid metabolic process; bil…	cytosol	aldehyde dehydrogenase (NAD) activity; oxidoreductase activity, acting on the aldehyde or oxo group of donors, NAD or NADP as acceptor	BP, BS, RU, TB
28	T:T	C:C	T	None (no CDS)	None	Phvul.001G230000.1	starch metabolic process; sucrose metabolic process; carbohydrate metabolic process	anchored component of plasma membrane	glucan endo-1,3-beta-D-glucosidase activity; hydrolase activity, hydrolyzing O-glycosyl compounds	BP, BS, DF, RP, RU, TB
35	T:T	C:C	C	None (no CDS)	None	Phvul.002G320000.1	postreplication repair	UBC13-MMS2 complex	acid-amino acid ligase activity	BS, DF
38	C:C	T:T	C	None (synonymous)	None	Phvul.002G321800.1	signal transduction		signal transducer activity; protein binding	BS, DF, RU
39	C:C	A:A	C	None (no CDS)	None	Phvul.002G322400.1	response to oxidative stress; oxidation-reduction process; glutathione metabolic process; peroxidase reaction		glutathione peroxidase activity	BS, DF
40	A:A	G:G	A	T88A	Neutral	Phvul.002G322600.1			protein binding	BS, DF
44	T:T	C:C	T	None (no CDS)	None	Phvul.002G302900.1	fatty acid biosynthetic process	biotin carboxylase complex	ATP binding; biotin carboxylase activity; metal ion binding	BS, DF
49	A:A	G:G	A	None (no CDS)	None	Phvul.003G075500.1	GTP catabolic process; Golgi to vacuole transport; response to abscisic acid; clathrin-mediated endocytosis	vacuolar membrane; cytosol; plasma membrane; cell plate; plasmodesma; clathrin-coated endocytic vesicle	GTPase activity; GTP binding; clathrin binding	BP, BS, RU, TB
56	G:G	A:A	G	None (no CDS)	None	Phvul.001G222300.1	regulation of gene expression	peroxisome		BP, BS, DF, RP, RU, TB
60	A:A	G:G	A	None (no CDS)	None	Phvul.006G097700.1	triglyceride biosynthetic process; phytol metabolic process; acyl-carrier-protein biosynthetic process		diacylglycerol O-acyltransferase activity; transferase activity, transferring acyl groups other than amino-acyl groups	BP, BS, DF, RP, RU, TB
61	T:T	C:C	C	None (no CDS)	None	Phvul.006G097800.1	protein phosphorylation; lateral root formation; serine family amino acid metabolic process	myosin complex	myosin heavy chain kinase activity	BP, BS, DF, RP, RU, TB
62	T:T	C:C	C	None (no CDS)	None	Phvul.006G097900.1	SRP-dependent cotranslational protein targeting to membrane	signal recognition particle	7S RNA binding	BS, DF, RP, RU, TB
69	T:T	C:C	T	None (synonymous)	None	Phvul.002G303600.1	carbohydrate metabolic process		cation binding; hydrolase activity, hydrolyzing O-glycosyl compounds	BS, DF, RU
75	A:A	G:G	A	None (no CDS)	None	Phvul.009G233000.1	vesicle-mediated transport	plasma membrane		BP, BS, DF, RP, RU, TB
76	T:T	G:G	G	None (no CDS)	None	Phvul.010G118500.1			protein binding	BS, RU, TB
80	G:G	T:T	T	T374A	Neutral: PredictSNP,PhD-SNP,SIFT,SNAP Deleterius:PolyPhen-1,PolyPhen-2	Phvul.006G087000.1	regulation of transcription, DNA-templated		DNA binding	BP, BS, DF, RP, RU, TB
90	G:G	A:A	G	None (synonymous)	None	Phvul.002G034200.1			protein binding	BS, DF, RP, RU, TB
91	G:G	A:A	G	None (no CDS)	None	Phvul.002G034100.1	intracellular protein transport; vesicle-mediated transport	plasmodesma; clathrin adaptor complex	protein transporter activity	BP, BS, DF, RP, RU, TB
97	C:C	T:T	C	M37I		Phvul.010G013700.1			protein binding	BS, RU, TB
98	A:A	G:G	G	T347I	Neutral: PredictSNP,PhD-SNP,PolyPhen-1,PolyPhen-2, SNAP Deleterius: SIFT	Phvul.002G202500.1	regulation of transcription, DNA-templated	transcription factor complex	sequence-specific DNA binding transcription factor activity; sequence-specific DNA binding	BP, BS, DF, RP, RU, TB
99	C:C	A:A	A	H953Q	Neutral	Phvul.010G026100.1	signal transduction		protein binding; ADP binding	100SW, DF
100	T:T	G:G	G	T859K	Neutral	Phvul.010G028200.1	signal transduction		protein binding; ADP binding	100SW, BS, DPM
104	C:C	A:A	C	None (synonymous)	None	Phvul.011G185300.1	metabolic process		nucleic acid binding; helicase activity; ATP binding	BP, BS, DF, RP, TB
106	A:A	G:G	G	None (no CDS)	None	Phvul.011G164700.1	protein phosphorylation		ATP binding; protein kinase activity	100SW, DF, RP, RU
107	T:T	C:C	C	None (no CDS)	None	Phvul.011G167500.1			binding	DF, DPM, RP
112	A:A	G:G	G	None (no CDS)	None	Phvul.001G057900.1	rRNA processing	cytoplasm	methyltransferase activity	100SW, BS, DF, RP
113	A:A	C:C	C	None (no CDS)	None	Phvul.001G058100.1		membrane	acetylglucosaminyltransferase activity	DF
115	G:G	A:A	G	None (no CDS)	None	Phvul.007G001100.1	protein peptidyl-prolyl isomerization; protein folding; NAD(P)H dehydrogenase complex assembly	chloroplast stromal thylakoid; chloroplast thylakoid membrane; thylakoid lumen	peptidyl-prolyl cis-trans isomerase activity; protein histidine kinase binding	BP, BS, DF, RP, RU, TB
118	T:T	C:C	T	None (no CDS)	None	Phvul.010G122500.1			protein binding; zinc ion binding	DPM
120	C:C	T:T	C	None (no CDS)	None	Phvul.004G005200.1	post-embryonic development; protein exit from endoplasmic reticulum; vesicle fusion with Golgi apparatus; intracellular protein transport	Golgi membrane; Golgi stack; cytosol	protein transporter activity	BP, BS, DF, RP, RU, TB
122	G:G	A:A	G	None (no CDS)	None	Phvul.011G085100.1	vacuolar transport			DF, RP, RU
128	G:G	A:A	G	None (no CDS)	None	Phvul.011G089900.1	mannosylation; starch metabolic process; sucrose metabolic process; UDP-glucose metabolic process; cellulose biosynthetic process		cellulose synthase (UDP-forming) activity; mannan synthase activity	100SW, DF, RP
136	G:G	A:A	G	None (no CDS)	None	Phvul.009G215600.1	protein folding; oxidation-reduction process	endoplasmic reticulum	protein disulfide isomerase activity; oxidoreductase activity, acting on a sulfur group of donors, disulfide as acceptor	BP, BS, DF, DPM, TB
142	G:G	A:A	G	None (synonymous)	None	Phvul.010G038200.1	oxidation-reduction process		oxidoreductase activity; zinc ion binding	100SW, DPM
