# Supplementary material for: Identification of novel drought-tolerant-associated SNPs in common bean (Phaseolus vulgaris)
Source: Front Plant Sci. 2015 Jul 21;6:546. doi: 10.3389/fpls.2015.00546 (PMC4508514; doi:10.3389/fpls.2015.00546)
Supplement: Supplementary file 6 [file Table6.XLSX]

## Sheet: Supp. Table 6
SNP	BP	100SW	RP	TB	HI	LWC	PH	PV	TD	CT	PW	RU	DPM	BS	DF	SY
SNP1	0.0872991	0.0872991	0.0872991	0.0872991	0.0872991	0.323857	0.323857	0.323857	0.381676	0.381676	0.323857	0.0872991	0.0872991	0.0872991	0.0872991	0.0872991
SNP10	NA	NA	NA	NA	NA	NA	NA	NA	NA	NA	NA	NA	NA	NA	NA	NA
SNP100	1.09136e-64	1.09136e-64	1.09136e-64	1.09136e-64	1.09136e-64	1.00412e-22	1.00412e-22	1.00412e-22	1.90808e-17	1.90808e-17	1.00412e-22	1.09136e-64	1.09136e-64	1.09136e-64	1.09136e-64	1.09136e-64
SNP101	NA	NA	NA	NA	NA	NA	NA	NA	NA	NA	NA	NA	NA	NA	NA	NA
SNP102	0.0227672	0.0227672	0.0227672	0.0227672	0.0227672	0.182001	0.182001	0.182001	0.247912	0.247912	0.182001	0.0227672	0.0227672	0.0227672	0.0227672	0.0227672
SNP103	1.90205e-142	1.90205e-142	1.90205e-142	1.90205e-142	1.90205e-142	1.39701e-48	1.39701e-48	1.39701e-48	9.11551e-37	9.11551e-37	1.39701e-48	1.90205e-142	1.90205e-142	1.90205e-142	1.90205e-142	1.90205e-142
SNP104	0.00655172	0.00655172	0.00655172	0.00655172	0.00655172	0.127075	0.127075	0.127075	0.192845	0.192845	0.127075	0.00655172	0.00655172	0.00655172	0.00655172	0.00655172
SNP105	5.28515e-16	5.28515e-16	5.28515e-16	5.28515e-16	5.28515e-16	2.92731e-06	2.92731e-06	2.92731e-06	6.06312e-05	6.06312e-05	2.92731e-06	5.28515e-16	5.28515e-16	5.28515e-16	5.28515e-16	5.28515e-16
SNP106	0.00922087	0.00922087	0.00922087	0.00922087	0.00922087	0.144025	0.144025	0.144025	0.212432	0.212432	0.144025	0.00922087	0.00922087	0.00922087	0.00922087	0.00922087
SNP107	0.00699505	0.00699505	0.00699505	0.00699505	0.00699505	0.129906	0.129906	0.129906	0.196118	0.196118	0.129906	0.00699505	0.00699505	0.00699505	0.00699505	0.00699505
SNP108	0.204144	0.204144	0.204144	0.204144	0.204144	0.463764	0.463764	0.463764	0.53819	0.53819	0.463764	0.204144	0.204144	0.204144	0.204144	0.204144
SNP109	4.84309e-30	4.84309e-30	4.84309e-30	4.84309e-30	4.84309e-30	4.64732e-11	4.64732e-11	4.64732e-11	1.17852e-08	1.17852e-08	4.64732e-11	4.84309e-30	4.84309e-30	4.84309e-30	4.84309e-30	4.84309e-30
SNP11	NA	NA	NA	NA	NA	NA	NA	NA	NA	NA	NA	NA	NA	NA	NA	NA
SNP110	0.113437	0.113437	0.113437	0.113437	0.113437	0.361584	0.361584	0.361584	0.45122	0.45122	0.361584	0.113437	0.113437	0.113437	0.113437	0.113437
SNP111	NA	NA	NA	NA	NA	NA	NA	NA	NA	NA	NA	NA	NA	NA	NA	NA
SNP112	9.59337e-48	9.59337e-48	9.59337e-48	9.59337e-48	9.59337e-48	6.33821e-17	6.33821e-17	6.33821e-17	4.85641e-13	4.85641e-13	6.33821e-17	9.59337e-48	9.59337e-48	9.59337e-48	9.59337e-48	9.59337e-48
SNP113	2.20445e-53	2.20445e-53	2.20445e-53	2.20445e-53	2.20445e-53	7.62567e-19	7.62567e-19	7.62567e-19	1.70453e-14	1.70453e-14	7.62567e-19	2.20445e-53	2.20445e-53	2.20445e-53	2.20445e-53	2.20445e-53
SNP114	6.23543e-51	6.23543e-51	6.23543e-51	6.23543e-51	6.23543e-51	4.80246e-18	4.80246e-18	4.80246e-18	6.67134e-14	6.67134e-14	4.80246e-18	6.23543e-51	6.23543e-51	6.23543e-51	6.23543e-51	6.23543e-51
SNP115	NA	NA	NA	NA	NA	NA	NA	NA	NA	NA	NA	NA	NA	NA	NA	NA
SNP116	0.00303232	0.00303232	0.00303232	0.00303232	0.00303232	0.0833574	0.0833574	0.0833574	0.149183	0.149183	0.0833574	0.00303232	0.00303232	0.00303232	0.00303232	0.00303232
SNP117	NA	NA	NA	NA	NA	NA	NA	NA	NA	NA	NA	NA	NA	NA	NA	NA
SNP118	0.0270541	0.0270541	0.0270541	0.0270541	0.0270541	0.209695	0.209695	0.209695	0.285766	0.285766	0.209695	0.0270541	0.0270541	0.0270541	0.0270541	0.0270541
SNP119	0.00202634	0.00202634	0.00202634	0.00202634	0.00202634	0.0864617	0.0864617	0.0864617	0.132914	0.132914	0.0864617	0.00202634	0.00202634	0.00202634	0.00202634	0.00202634
SNP12	0.36968	0.36968	0.36968	0.36968	0.36968	0.621022	0.621022	0.621022	0.683384	0.683384	0.621022	0.36968	0.36968	0.36968	0.36968	0.36968
SNP120	NA	NA	NA	NA	NA	NA	NA	NA	NA	NA	NA	NA	NA	NA	NA	NA
SNP121	NA	NA	NA	NA	NA	NA	NA	NA	NA	NA	NA	NA	NA	NA	NA	NA
SNP122	0.000101573	0.000101573	0.000101573	0.000101573	0.000101573	0.0263464	0.0263464	0.0263464	0.0591826	0.0591826	0.0263464	0.000101573	0.000101573	0.000101573	0.000101573	0.000101573
SNP123	9.17663e-13	9.17663e-13	9.17663e-13	9.17663e-13	9.17663e-13	4.13491e-05	4.13491e-05	4.13491e-05	0.000465633	0.000465633	4.13491e-05	9.17663e-13	9.17663e-13	9.17663e-13	9.17663e-13	9.17663e-13
SNP124	9.64766e-75	9.64766e-75	9.64766e-75	9.64766e-75	9.64766e-75	4.48216e-26	4.48216e-26	4.48216e-26	5.84793e-20	5.84793e-20	4.48216e-26	9.64766e-75	9.64766e-75	9.64766e-75	9.64766e-75	9.64766e-75
SNP125	0.00593084	0.00593084	0.00593084	0.00593084	0.00593084	0.112779	0.112779	0.112779	0.175806	0.175806	0.112779	0.00593084	0.00593084	0.00593084	0.00593084	0.00593084
SNP126	0.900205	0.900205	0.900205	0.900205	0.900205	0.942384	0.942384	0.942384	1	1	0.942384	0.900205	0.900205	0.900205	0.900205	0.900205
SNP127	0.000149206	0.000149206	0.000149206	0.000149206	0.000149206	0.0320554	0.0320554	0.0320554	0.0662715	0.0662715	0.0320554	0.000149206	0.000149206	0.000149206	0.000149206	0.000149206
SNP128	0.000398294	0.000398294	0.000398294	0.000398294	0.000398294	0.0451574	0.0451574	0.0451574	0.08298	0.08298	0.0451574	0.000398294	0.000398294	0.000398294	0.000398294	0.000398294
SNP129	0.00112848	0.00112848	0.00112848	0.00112848	0.00112848	0.0632836	0.0632836	0.0632836	0.11212	0.11212	0.0632836	0.00112848	0.00112848	0.00112848	0.00112848	0.00112848
SNP13	1.34026e-26	1.34026e-26	1.34026e-26	1.34026e-26	1.34026e-26	9.5348e-10	9.5348e-10	9.5348e-10	1.06598e-07	1.06598e-07	9.5348e-10	1.34026e-26	1.34026e-26	1.34026e-26	1.34026e-26	1.34026e-26
SNP130	0.0136749	0.0136749	0.0136749	0.0136749	0.0136749	0.148529	0.148529	0.148529	0.211033	0.211033	0.148529	0.0136749	0.0136749	0.0136749	0.0136749	0.0136749
SNP132	3.52625e-85	3.52625e-85	3.52625e-85	3.52625e-85	3.52625e-85	1.4595e-29	1.4595e-29	1.4595e-29	1.40772e-22	1.40772e-22	1.4595e-29	3.52625e-85	3.52625e-85	3.52625e-85	3.52625e-85	3.52625e-85
SNP133	3.52599e-62	3.52599e-62	3.52599e-62	3.52599e-62	3.52599e-62	7.43553e-22	7.43553e-22	7.43553e-22	8.27991e-17	8.27991e-17	7.43553e-22	3.52599e-62	3.52599e-62	3.52599e-62	3.52599e-62	3.52599e-62
SNP134	NA	NA	NA	NA	NA	NA	NA	NA	NA	NA	NA	NA	NA	NA	NA	NA
SNP135	1.86183e-92	1.86183e-92	1.86183e-92	1.86183e-92	1.86183e-92	5.38518e-32	5.38518e-32	5.38518e-32	2.09457e-24	2.09457e-24	5.38518e-32	1.86183e-92	1.86183e-92	1.86183e-92	1.86183e-92	1.86183e-92
SNP136	7.86757e-37	7.86757e-37	7.86757e-37	7.86757e-37	7.86757e-37	3.04314e-13	3.04314e-13	3.04314e-13	3.326e-10	3.326e-10	3.04314e-13	7.86757e-37	7.86757e-37	7.86757e-37	7.86757e-37	7.86757e-37
SNP137	NA	NA	NA	NA	NA	NA	NA	NA	NA	NA	NA	NA	NA	NA	NA	NA
SNP138	0.0179333	0.0179333	0.0179333	0.0179333	0.0179333	0.193906	0.193906	0.193906	0.269014	0.269014	0.193906	0.0179333	0.0179333	0.0179333	0.0179333	0.0179333
SNP139	1.25586e-101	1.25586e-101	1.25586e-101	1.25586e-101	1.25586e-101	4.7158e-35	4.7158e-35	4.7158e-35	1.06576e-26	1.06576e-26	4.7158e-35	1.25586e-101	1.25586e-101	1.25586e-101	1.25586e-101	1.25586e-101
SNP14	NA	NA	NA	NA	NA	NA	NA	NA	NA	NA	NA	NA	NA	NA	NA	NA
SNP140	NA	NA	NA	NA	NA	NA	NA	NA	NA	NA	NA	NA	NA	NA	NA	NA
SNP141	1.7968e-109	1.7968e-109	1.7968e-109	1.7968e-109	1.7968e-109	1.1718e-37	1.1718e-37	1.1718e-37	1.19662e-28	1.19662e-28	1.1718e-37	1.7968e-109	1.7968e-109	1.7968e-109	1.7968e-109	1.7968e-109
SNP142	1.43271e-73	1.43271e-73	1.43271e-73	1.43271e-73	1.43271e-73	1.08167e-25	1.08167e-25	1.08167e-25	1.12448e-19	1.12448e-19	1.08167e-25	1.43271e-73	1.43271e-73	1.43271e-73	1.43271e-73	1.43271e-73
SNP144	0.0168006	0.0168006	0.0168006	0.0168006	0.0168006	0.175149	0.175149	0.175149	0.22478	0.22478	0.175149	0.0168006	0.0168006	0.0168006	0.0168006	0.0168006
SNP145	NA	NA	NA	NA	NA	NA	NA	NA	NA	NA	NA	NA	NA	NA	NA	NA
SNP146	NA	NA	NA	NA	NA	NA	NA	NA	NA	NA	NA	NA	NA	NA	NA	NA
SNP147	2.10693e-05	2.10693e-05	2.10693e-05	2.10693e-05	2.10693e-05	0.0141199	0.0141199	0.0141199	0.0336151	0.0336151	0.0141199	2.10693e-05	2.10693e-05	2.10693e-05	2.10693e-05	2.10693e-05
SNP148	0.000894272	0.000894272	0.000894272	0.000894272	0.000894272	0.0555859	0.0555859	0.0555859	0.108775	0.108775	0.0555859	0.000894272	0.000894272	0.000894272	0.000894272	0.000894272
SNP149	4.03477e-13	4.03477e-13	4.03477e-13	4.03477e-13	4.03477e-13	2.84371e-05	2.84371e-05	2.84371e-05	0.000311067	0.000311067	2.84371e-05	4.03477e-13	4.03477e-13	4.03477e-13	4.03477e-13	4.03477e-13
SNP15	7.13777e-84	7.13777e-84	7.13777e-84	7.13777e-84	7.13777e-84	5.19682e-29	5.19682e-29	5.19682e-29	3.30008e-22	3.30008e-22	5.19682e-29	7.13777e-84	7.13777e-84	7.13777e-84	7.13777e-84	7.13777e-84
SNP150	1.8123e-13	1.8123e-13	1.8123e-13	1.8123e-13	1.8123e-13	2.38453e-05	2.38453e-05	2.38453e-05	0.000256369	0.000256369	2.38453e-05	1.8123e-13	1.8123e-13	1.8123e-13	1.8123e-13	1.8123e-13
SNP151	0.000728104	0.000728104	0.000728104	0.000728104	0.000728104	0.0512671	0.0512671	0.0512671	0.0915195	0.0915195	0.0512671	0.000728104	0.000728104	0.000728104	0.000728104	0.000728104
SNP152	0.235063	0.235063	0.235063	0.235063	0.235063	0.523008	0.523008	0.523008	0.566531	0.566531	0.523008	0.235063	0.235063	0.235063	0.235063	0.235063
SNP153	1.05977e-25	1.05977e-25	1.05977e-25	1.05977e-25	1.05977e-25	1.47976e-09	1.47976e-09	1.47976e-09	1.79575e-07	1.79575e-07	1.47976e-09	1.05977e-25	1.05977e-25	1.05977e-25	1.05977e-25	1.05977e-25
SNP154	3.98452e-76	3.98452e-76	3.98452e-76	3.98452e-76	3.98452e-76	2.04243e-26	2.04243e-26	2.04243e-26	3.30749e-20	3.30749e-20	2.04243e-26	3.98452e-76	3.98452e-76	3.98452e-76	3.98452e-76	3.98452e-76
SNP155	NA	NA	NA	NA	NA	NA	NA	NA	NA	NA	NA	NA	NA	NA	NA	NA
SNP156	0.69679	0.69679	0.69679	0.69679	0.69679	0.839503	0.839503	0.839503	0.876066	0.876066	0.839503	0.69679	0.69679	0.69679	0.69679	0.69679
SNP157	0.691916	0.691916	0.691916	0.691916	0.691916	0.836961	0.836961	0.836961	0.874125	0.874125	0.836961	0.691916	0.691916	0.691916	0.691916	0.691916
SNP158	7.39788e-135	7.39788e-135	7.39788e-135	7.39788e-135	7.39788e-135	4.00273e-46	4.00273e-46	4.00273e-46	5.32576e-35	5.32576e-35	4.00273e-46	7.39788e-135	7.39788e-135	7.39788e-135	7.39788e-135	7.39788e-135
SNP159	0.277349	0.277349	0.277349	0.277349	0.277349	0.545305	0.545305	0.545305	0.587413	0.587413	0.545305	0.277349	0.277349	0.277349	0.277349	0.277349
SNP16	NA	NA	NA	NA	NA	NA	NA	NA	NA	NA	NA	NA	NA	NA	NA	NA
SNP160	0.368969	0.368969	0.368969	0.368969	0.368969	0.649808	0.649808	0.649808	0.70804	0.70804	0.649808	0.368969	0.368969	0.368969	0.368969	0.368969
SNP163	6.14197e-13	6.14197e-13	6.14197e-13	6.14197e-13	6.14197e-13	3.92678e-05	3.92678e-05	3.92678e-05	0.000370124	0.000370124	3.92678e-05	6.14197e-13	6.14197e-13	6.14197e-13	6.14197e-13	6.14197e-13
SNP164	9.67747e-24	9.67747e-24	9.67747e-24	9.67747e-24	9.67747e-24	8.64799e-09	8.64799e-09	8.64799e-09	6.24395e-07	6.24395e-07	8.64799e-09	9.67747e-24	9.67747e-24	9.67747e-24	9.67747e-24	9.67747e-24
SNP165	1.39088e-89	1.39088e-89	1.39088e-89	1.39088e-89	1.39088e-89	4.88665e-31	4.88665e-31	4.88665e-31	1.09509e-23	1.09509e-23	4.88665e-31	1.39088e-89	1.39088e-89	1.39088e-89	1.39088e-89	1.39088e-89
SNP166	1.52058e-13	1.52058e-13	1.52058e-13	1.52058e-13	1.52058e-13	2.03744e-05	2.03744e-05	2.03744e-05	0.000241636	0.000241636	2.03744e-05	1.52058e-13	1.52058e-13	1.52058e-13	1.52058e-13	1.52058e-13
SNP167	1.20243e-156	1.20243e-156	1.20243e-156	1.20243e-156	1.20243e-156	2.1092e-53	2.1092e-53	2.1092e-53	1.82823e-40	1.82823e-40	2.1092e-53	1.20243e-156	1.20243e-156	1.20243e-156	1.20243e-156	1.20243e-156
SNP168	NA	NA	NA	NA	NA	NA	NA	NA	NA	NA	NA	NA	NA	NA	NA	NA
SNP17	NA	NA	NA	NA	NA	NA	NA	NA	NA	NA	NA	NA	NA	NA	NA	NA
SNP18	NA	NA	NA	NA	NA	NA	NA	NA	NA	NA	NA	NA	NA	NA	NA	NA
SNP19	7.15347e-52	7.15347e-52	7.15347e-52	7.15347e-52	7.15347e-52	2.09931e-18	2.09931e-18	2.09931e-18	3.44689e-14	3.44689e-14	2.09931e-18	7.15347e-52	7.15347e-52	7.15347e-52	7.15347e-52	7.15347e-52
SNP2	1.15532e-73	1.15532e-73	1.15532e-73	1.15532e-73	1.15532e-73	1.09352e-25	1.09352e-25	1.09352e-25	1.16865e-19	1.16865e-19	1.09352e-25	1.15532e-73	1.15532e-73	1.15532e-73	1.15532e-73	1.15532e-73
SNP21	4.24309e-14	4.24309e-14	4.24309e-14	4.24309e-14	4.24309e-14	1.73875e-05	1.73875e-05	1.73875e-05	0.000186795	0.000186795	1.73875e-05	4.24309e-14	4.24309e-14	4.24309e-14	4.24309e-14	4.24309e-14
SNP22	3.05141e-06	3.05141e-06	3.05141e-06	3.05141e-06	3.05141e-06	0.00709138	0.00709138	0.00709138	0.0218019	0.0218019	0.00709138	3.05141e-06	3.05141e-06	3.05141e-06	3.05141e-06	3.05141e-06
SNP23	2.65367e-269	2.65367e-269	2.65367e-269	2.65367e-269	2.65367e-269	7.23259e-91	7.23259e-91	7.23259e-91	1.57079e-68	1.57079e-68	7.23259e-91	2.65367e-269	2.65367e-269	2.65367e-269	2.65367e-269	2.65367e-269
SNP24	NA	NA	NA	NA	NA	NA	NA	NA	NA	NA	NA	NA	NA	NA	NA	NA
SNP25	NA	NA	NA	NA	NA	NA	NA	NA	NA	NA	NA	NA	NA	NA	NA	NA
SNP26	NA	NA	NA	NA	NA	NA	NA	NA	NA	NA	NA	NA	NA	NA	NA	NA
SNP27	NA	NA	NA	NA	NA	NA	NA	NA	NA	NA	NA	NA	NA	NA	NA	NA
SNP28	NA	NA	NA	NA	NA	NA	NA	NA	NA	NA	NA	NA	NA	NA	NA	NA
SNP29	NA	NA	NA	NA	NA	NA	NA	NA	NA	NA	NA	NA	NA	NA	NA	NA
SNP3	5.7972e-161	5.7972e-161	5.7972e-161	5.7972e-161	5.7972e-161	7.93844e-55	7.93844e-55	7.93844e-55	1.582e-41	1.582e-41	7.93844e-55	5.7972e-161	5.7972e-161	5.7972e-161	5.7972e-161	5.7972e-161
SNP30	NA	NA	NA	NA	NA	NA	NA	NA	NA	NA	NA	NA	NA	NA	NA	NA
SNP31	NA	NA	NA	NA	NA	NA	NA	NA	NA	NA	NA	NA	NA	NA	NA	NA
SNP32	NA	NA	NA	NA	NA	NA	NA	NA	NA	NA	NA	NA	NA	NA	NA	NA
SNP33	NA	NA	NA	NA	NA	NA	NA	NA	NA	NA	NA	NA	NA	NA	NA	NA
SNP34	3.97367e-44	3.97367e-44	3.97367e-44	3.97367e-44	3.97367e-44	1.22566e-15	1.22566e-15	1.22566e-15	4.79835e-12	4.79835e-12	1.22566e-15	3.97367e-44	3.97367e-44	3.97367e-44	3.97367e-44	3.97367e-44
SNP35	1.03973e-43	1.03973e-43	1.03973e-43	1.03973e-43	1.03973e-43	1.68943e-15	1.68943e-15	1.68943e-15	6.10471e-12	6.10471e-12	1.68943e-15	1.03973e-43	1.03973e-43	1.03973e-43	1.03973e-43	1.03973e-43
SNP36	NA	NA	NA	NA	NA	NA	NA	NA	NA	NA	NA	NA	NA	NA	NA	NA
SNP37	5.60245e-103	5.60245e-103	5.60245e-103	5.60245e-103	5.60245e-103	2.12555e-35	2.12555e-35	2.12555e-35	6.41346e-27	6.41346e-27	2.12555e-35	5.60245e-103	5.60245e-103	5.60245e-103	5.60245e-103	5.60245e-103
SNP38	1.50781e-13	1.50781e-13	1.50781e-13	1.50781e-13	1.50781e-13	1.84071e-05	1.84071e-05	1.84071e-05	0.000202186	0.000202186	1.84071e-05	1.50781e-13	1.50781e-13	1.50781e-13	1.50781e-13	1.50781e-13
SNP39	NA	NA	NA	NA	NA	NA	NA	NA	NA	NA	NA	NA	NA	NA	NA	NA
SNP4	1.8611e-76	1.8611e-76	1.8611e-76	1.8611e-76	1.8611e-76	1.19519e-26	1.19519e-26	1.19519e-26	2.16541e-20	2.16541e-20	1.19519e-26	1.8611e-76	1.8611e-76	1.8611e-76	1.8611e-76	1.8611e-76
SNP40	1.32547e-47	1.32547e-47	1.32547e-47	1.32547e-47	1.32547e-47	8.74752e-17	8.74752e-17	8.74752e-17	6.69691e-13	6.69691e-13	8.74752e-17	1.32547e-47	1.32547e-47	1.32547e-47	1.32547e-47	1.32547e-47
SNP41	6.86319e-44	6.86319e-44	6.86319e-44	6.86319e-44	6.86319e-44	1.4708e-15	1.4708e-15	1.4708e-15	5.50181e-12	5.50181e-12	1.4708e-15	6.86319e-44	6.86319e-44	6.86319e-44	6.86319e-44	6.86319e-44
SNP42	4.0162e-50	4.0162e-50	4.0162e-50	4.0162e-50	4.0162e-50	8.95019e-18	8.95019e-18	8.95019e-18	1.06475e-13	1.06475e-13	8.95019e-18	4.0162e-50	4.0162e-50	4.0162e-50	4.0162e-50	4.0162e-50
SNP43	1.54007e-107	1.54007e-107	1.54007e-107	1.54007e-107	1.54007e-107	6.67998e-37	6.67998e-37	6.67998e-37	4.86014e-28	4.86014e-28	6.67998e-37	1.54007e-107	1.54007e-107	1.54007e-107	1.54007e-107	1.54007e-107
SNP44	NA	NA	NA	NA	NA	NA	NA	NA	NA	NA	NA	NA	NA	NA	NA	NA
SNP45	1.1629e-47	1.1629e-47	1.1629e-47	1.1629e-47	1.1629e-47	5.8647e-17	5.8647e-17	5.8647e-17	5.6009e-13	5.6009e-13	5.8647e-17	1.1629e-47	1.1629e-47	1.1629e-47	1.1629e-47	1.1629e-47
SNP46	2.98413e-08	2.98413e-08	2.98413e-08	2.98413e-08	2.98413e-08	0.00138595	0.00138595	0.00138595	0.0059402	0.0059402	0.00138595	2.98413e-08	2.98413e-08	2.98413e-08	2.98413e-08	2.98413e-08
SNP47	NA	NA	NA	NA	NA	NA	NA	NA	NA	NA	NA	NA	NA	NA	NA	NA
SNP48	1.49748e-53	1.49748e-53	1.49748e-53	1.49748e-53	1.49748e-53	5.42584e-19	5.42584e-19	5.42584e-19	1.58069e-14	1.58069e-14	5.42584e-19	1.49748e-53	1.49748e-53	1.49748e-53	1.49748e-53	1.49748e-53
SNP49	NA	NA	NA	NA	NA	NA	NA	NA	NA	NA	NA	NA	NA	NA	NA	NA
SNP5	NA	NA	NA	NA	NA	NA	NA	NA	NA	NA	NA	NA	NA	NA	NA	NA
SNP50	1.81644e-27	1.81644e-27	1.81644e-27	1.81644e-27	1.81644e-27	3.46931e-10	3.46931e-10	3.46931e-10	5.39062e-08	5.39062e-08	3.46931e-10	1.81644e-27	1.81644e-27	1.81644e-27	1.81644e-27	1.81644e-27
SNP51	0.00221143	0.00221143	0.00221143	0.00221143	0.00221143	0.0812065	0.0812065	0.0812065	0.126376	0.126376	0.0812065	0.00221143	0.00221143	0.00221143	0.00221143	0.00221143
SNP52	1.57564e-86	1.57564e-86	1.57564e-86	1.57564e-86	1.57564e-86	6.34779e-30	6.34779e-30	6.34779e-30	6.86761e-23	6.86761e-23	6.34779e-30	1.57564e-86	1.57564e-86	1.57564e-86	1.57564e-86	1.57564e-86
SNP53	1.67441e-16	1.67441e-16	1.67441e-16	1.67441e-16	1.67441e-16	1.81451e-06	1.81451e-06	1.81451e-06	3.59219e-05	3.59219e-05	1.81451e-06	1.67441e-16	1.67441e-16	1.67441e-16	1.67441e-16	1.67441e-16
SNP54	1.25539e-37	1.25539e-37	1.25539e-37	1.25539e-37	1.25539e-37	1.31532e-13	1.31532e-13	1.31532e-13	1.423e-10	1.423e-10	1.31532e-13	1.25539e-37	1.25539e-37	1.25539e-37	1.25539e-37	1.25539e-37
SNP55	1.80166e-178	1.80166e-178	1.80166e-178	1.80166e-178	1.80166e-178	2.57378e-60	2.57378e-60	2.57378e-60	1.24985e-45	1.24985e-45	2.57378e-60	1.80166e-178	1.80166e-178	1.80166e-178	1.80166e-178	1.80166e-178
SNP56	NA	NA	NA	NA	NA	NA	NA	NA	NA	NA	NA	NA	NA	NA	NA	NA
SNP57	NA	NA	NA	NA	NA	NA	NA	NA	NA	NA	NA	NA	NA	NA	NA	NA
SNP58	1.20784e-05	1.20784e-05	1.20784e-05	1.20784e-05	1.20784e-05	0.0115855	0.0115855	0.0115855	0.0302472	0.0302472	0.0115855	1.20784e-05	1.20784e-05	1.20784e-05	1.20784e-05	1.20784e-05
SNP59	NA	NA	NA	NA	NA	NA	NA	NA	NA	NA	NA	NA	NA	NA	NA	NA
SNP6	1.64011e-43	1.64011e-43	1.64011e-43	1.64011e-43	1.64011e-43	2.53492e-15	2.53492e-15	2.53492e-15	9.08519e-12	9.08519e-12	2.53492e-15	1.64011e-43	1.64011e-43	1.64011e-43	1.64011e-43	1.64011e-43
SNP60	NA	NA	NA	NA	NA	NA	NA	NA	NA	NA	NA	NA	NA	NA	NA	NA
SNP61	NA	NA	NA	NA	NA	NA	NA	NA	NA	NA	NA	NA	NA	NA	NA	NA
SNP62	NA	NA	NA	NA	NA	NA	NA	NA	NA	NA	NA	NA	NA	NA	NA	NA
SNP63	NA	NA	NA	NA	NA	NA	NA	NA	NA	NA	NA	NA	NA	NA	NA	NA
SNP64	0.0275163	0.0275163	0.0275163	0.0275163	0.0275163	0.203529	0.203529	0.203529	0.28842	0.28842	0.203529	0.0275163	0.0275163	0.0275163	0.0275163	0.0275163
SNP65	5.75738e-12	5.75738e-12	5.75738e-12	5.75738e-12	5.75738e-12	7.11687e-05	7.11687e-05	7.11687e-05	0.000671361	0.000671361	7.11687e-05	5.75738e-12	5.75738e-12	5.75738e-12	5.75738e-12	5.75738e-12
SNP66	5.35057e-13	5.35057e-13	5.35057e-13	5.35057e-13	5.35057e-13	2.89023e-05	2.89023e-05	2.89023e-05	0.000294239	0.000294239	2.89023e-05	5.35057e-13	5.35057e-13	5.35057e-13	5.35057e-13	5.35057e-13
SNP67	1.00141e-32	1.00141e-32	1.00141e-32	1.00141e-32	1.00141e-32	7.10833e-12	7.10833e-12	7.10833e-12	3.26296e-09	3.26296e-09	7.10833e-12	1.00141e-32	1.00141e-32	1.00141e-32	1.00141e-32	1.00141e-32
SNP68	1.18604e-71	1.18604e-71	1.18604e-71	1.18604e-71	1.18604e-71	6.91172e-25	6.91172e-25	6.91172e-25	5.21537e-19	5.21537e-19	6.91172e-25	1.18604e-71	1.18604e-71	1.18604e-71	1.18604e-71	1.18604e-71
SNP69	4.15051e-35	4.15051e-35	4.15051e-35	4.15051e-35	4.15051e-35	1.07759e-12	1.07759e-12	1.07759e-12	7.34257e-10	7.34257e-10	1.07759e-12	4.15051e-35	4.15051e-35	4.15051e-35	4.15051e-35	4.15051e-35
SNP7	NA	NA	NA	NA	NA	NA	NA	NA	NA	NA	NA	NA	NA	NA	NA	NA
SNP70	6.53057e-95	6.53057e-95	6.53057e-95	6.53057e-95	6.53057e-95	8.38145e-33	8.38145e-33	8.38145e-33	5.23743e-25	5.23743e-25	8.38145e-33	6.53057e-95	6.53057e-95	6.53057e-95	6.53057e-95	6.53057e-95
SNP71	1.82353e-11	1.82353e-11	1.82353e-11	1.82353e-11	1.82353e-11	0.000114872	0.000114872	0.000114872	0.000840336	0.000840336	0.000114872	1.82353e-11	1.82353e-11	1.82353e-11	1.82353e-11	1.82353e-11
SNP72	1.60341e-15	1.60341e-15	1.60341e-15	1.60341e-15	1.60341e-15	4.6857e-06	4.6857e-06	4.6857e-06	7.36889e-05	7.36889e-05	4.6857e-06	1.60341e-15	1.60341e-15	1.60341e-15	1.60341e-15	1.60341e-15
SNP73	NA	NA	NA	NA	NA	NA	NA	NA	NA	NA	NA	NA	NA	NA	NA	NA
SNP74	NA	NA	NA	NA	NA	NA	NA	NA	NA	NA	NA	NA	NA	NA	NA	NA
SNP75	NA	NA	NA	NA	NA	NA	NA	NA	NA	NA	NA	NA	NA	NA	NA	NA
SNP76	NA	NA	NA	NA	NA	NA	NA	NA	NA	NA	NA	NA	NA	NA	NA	NA
SNP77	NA	NA	NA	NA	NA	NA	NA	NA	NA	NA	NA	NA	NA	NA	NA	NA
SNP78	NA	NA	NA	NA	NA	NA	NA	NA	NA	NA	NA	NA	NA	NA	NA	NA
SNP79	NA	NA	NA	NA	NA	NA	NA	NA	NA	NA	NA	NA	NA	NA	NA	NA
SNP8	NA	NA	NA	NA	NA	NA	NA	NA	NA	NA	NA	NA	NA	NA	NA	NA
SNP80	NA	NA	NA	NA	NA	NA	NA	NA	NA	NA	NA	NA	NA	NA	NA	NA
SNP81	7.90163e-13	7.90163e-13	7.90163e-13	7.90163e-13	7.90163e-13	4.17126e-05	4.17126e-05	4.17126e-05	0.000412385	0.000412385	4.17126e-05	7.90163e-13	7.90163e-13	7.90163e-13	7.90163e-13	7.90163e-13
SNP82	3.69444e-24	3.69444e-24	3.69444e-24	3.69444e-24	3.69444e-24	4.92857e-09	4.92857e-09	4.92857e-09	4.10946e-07	4.10946e-07	4.92857e-09	3.69444e-24	3.69444e-24	3.69444e-24	3.69444e-24	3.69444e-24
SNP83	9.58961e-105	9.58961e-105	9.58961e-105	9.58961e-105	9.58961e-105	4.53517e-36	4.53517e-36	4.53517e-36	2.15766e-27	2.15766e-27	4.53517e-36	9.58961e-105	9.58961e-105	9.58961e-105	9.58961e-105	9.58961e-105
SNP84	0.000104108	0.000104108	0.000104108	0.000104108	0.000104108	0.0251655	0.0251655	0.0251655	0.0526054	0.0526054	0.0251655	0.000104108	0.000104108	0.000104108	0.000104108	0.000104108
SNP85	6.87097e-50	6.87097e-50	6.87097e-50	6.87097e-50	6.87097e-50	1.27175e-17	1.27175e-17	1.27175e-17	1.54518e-13	1.54518e-13	1.27175e-17	6.87097e-50	6.87097e-50	6.87097e-50	6.87097e-50	6.87097e-50
SNP86	3.82332e-124	3.82332e-124	3.82332e-124	3.82332e-124	3.82332e-124	1.49505e-42	1.49505e-42	1.49505e-42	2.547e-32	2.547e-32	1.49505e-42	3.82332e-124	3.82332e-124	3.82332e-124	3.82332e-124	3.82332e-124
SNP87	4.8686e-161	4.8686e-161	4.8686e-161	4.8686e-161	4.8686e-161	7.08745e-55	7.08745e-55	7.08745e-55	1.42328e-41	1.42328e-41	7.08745e-55	4.8686e-161	4.8686e-161	4.8686e-161	4.8686e-161	4.8686e-161
SNP88	5.5953e-07	5.5953e-07	5.5953e-07	5.5953e-07	5.5953e-07	0.00388394	0.00388394	0.00388394	0.0124297	0.0124297	0.00388394	5.5953e-07	5.5953e-07	5.5953e-07	5.5953e-07	5.5953e-07
SNP89	0.166637	0.166637	0.166637	0.166637	0.166637	0.438732	0.438732	0.438732	0.51546	0.51546	0.438732	0.166637	0.166637	0.166637	0.166637	0.166637
SNP9	3.44236e-60	3.44236e-60	3.44236e-60	3.44236e-60	3.44236e-60	6.19803e-21	6.19803e-21	6.19803e-21	5.06315e-16	5.06315e-16	6.19803e-21	3.44236e-60	3.44236e-60	3.44236e-60	3.44236e-60	3.44236e-60
SNP90	NA	NA	NA	NA	NA	NA	NA	NA	NA	NA	NA	NA	NA	NA	NA	NA
SNP91	NA	NA	NA	NA	NA	NA	NA	NA	NA	NA	NA	NA	NA	NA	NA	NA
SNP92	0.000682048	0.000682048	0.000682048	0.000682048	0.000682048	0.0553433	0.0553433	0.0553433	0.0970432	0.0970432	0.0553433	0.000682048	0.000682048	0.000682048	0.000682048	0.000682048
SNP93	1.23884e-52	1.23884e-52	1.23884e-52	1.23884e-52	1.23884e-52	1.27713e-18	1.27713e-18	1.27713e-18	3.08162e-14	3.08162e-14	1.27713e-18	1.23884e-52	1.23884e-52	1.23884e-52	1.23884e-52	1.23884e-52
SNP94	2.25966e-121	2.25966e-121	2.25966e-121	2.25966e-121	2.25966e-121	1.006e-41	1.006e-41	1.006e-41	1.16463e-31	1.16463e-31	1.006e-41	2.25966e-121	2.25966e-121	2.25966e-121	2.25966e-121	2.25966e-121
SNP95	1.22968e-210	1.22968e-210	1.22968e-210	1.22968e-210	1.22968e-210	2.07809e-71	2.07809e-71	2.07809e-71	5.67033e-54	5.67033e-54	2.07809e-71	1.22968e-210	1.22968e-210	1.22968e-210	1.22968e-210	1.22968e-210
SNP96	1.43052e-14	1.43052e-14	1.43052e-14	1.43052e-14	1.43052e-14	1.22374e-05	1.22374e-05	1.22374e-05	0.000133908	0.000133908	1.22374e-05	1.43052e-14	1.43052e-14	1.43052e-14	1.43052e-14	1.43052e-14
SNP97	NA	NA	NA	NA	NA	NA	NA	NA	NA	NA	NA	NA	NA	NA	NA	NA
SNP98	NA	NA	NA	NA	NA	NA	NA	NA	NA	NA	NA	NA	NA	NA	NA	NA
SNP99	7.19249e-49	7.19249e-49	7.19249e-49	7.19249e-49	7.19249e-49	2.25824e-17	2.25824e-17	2.25824e-17	1.92457e-13	1.92457e-13	2.25824e-17	7.19249e-49	7.19249e-49	7.19249e-49	7.19249e-49	7.19249e-49
